# Supplementary material for: Gene Expression Correlates with Disability and Pain Intensity in Patients with Chronic Low Back Pain and Modic Changes in a Sex-Specific Manner
Source: Int J Mol Sci. 2025 Jan 18;26(2):800. doi: 10.3390/ijms26020800 (PMC11766089; doi:10.3390/ijms26020800)
Supplement: Supplementary file 1 [file ijms-26-00800-s001.zip]

Archive with 3 entries (3 files):
- Supplementary Figures.pdf
- Supplementary_tables_2-10.xlsx
- Supplementary_table_s1.pdf
