# Supplementary material for: Gene Expression Correlates with Disability and Pain Intensity in Patients with Chronic Low Back Pain and Modic Changes in a Sex-Specific Manner
Source: Int J Mol Sci. 2025 Jan 18;26(2):800. doi: 10.3390/ijms26020800 (PMC11766089; doi:10.3390/ijms26020800)
Supplement: Supplementary file 1 [file ijms-26-00800-s001.zip › Supplementary_tables_2-10.xlsx]

## Sheet: Content
Supplementary tables (STs) included in this file:
Supplementary Table S2: Significant associations of gene expression levels and absolute values of RMDQ and NRS
Supplementary Table S3: Genes that correlate to ∆NRS significantly different between males and females (coefficient nrs:genderMale in the linear mixed model)
Supplementary Tables S4-S5: Genes significantly correlated to ∆RMDQ in males (ST1) and females (ST2)
Supplementary Tables S6-S7: Genes significantly correlated to ∆NRS in males (ST3) and females (ST4)
Supplementary Table S8: Candidate genes previously reported as relevant for chronic pain or back pain
Supplementary Table S9: Candidate genes significantly correlated to RMDQ or NRS in our analyses, FDR < 10%
Supplementary Table S10: Links to GO analysis results

## Sheet: ST2. DE results
Significant associations of gene expression levels and absolute values of RMDQ and pain NRS
	Gene	Chr	Gene name	Gene biotype	logFC	AveExpr	pval	padj
RMDQ in males only	ENSG00000201955	5	RNY3P1	misc RNA	-0.311043	-0.221713	0.555308	0.0219443
	ENSG00000053328	6	METTL24	protein coding	0.148495	-2.06531	0.555308	0.0219443
NRS in females only	ENSG00000228701	10	TNKS2-AS1	antisense	-0.239141	-1.93433	0.0500959	0.01164

## Sheet: ST3. ∆NRS_sex_difference
gene	chr	gene name	gene biotype	estimate	pval	padj
ENSG00000259746	15	HSPE1P3	processed_pseudogene	-0.35865	1.61022e-07	0.00242083
ENSG00000211778	14	TRAV4	TR_V_gene	0.255374	2.21719e-07	0.00242083
ENSG00000119121	9	TRPM6	protein_coding	-0.307412	4.74987e-07	0.00345743
ENSG00000211714	7	TRBV7-3	TR_V_gene	0.219506	1.22046e-06	0.0066628
ENSG00000058866	3	DGKG	protein_coding	-0.232595	2.35799e-06	0.0102983
ENSG00000179934	3	CCR8	protein_coding	0.199797	6.26037e-06	0.0181689
ENSG00000277053	7	GTF2IP1	transcribed_unprocessed_pseudogene	-0.128385	9.64696e-06	0.0181689
ENSG00000226791	2	AC109826.1	lincRNA	0.164384	9.92725e-06	0.0181689
ENSG00000182118	1	FAM89A	protein_coding	0.170756	9.97511e-06	0.0181689
ENSG00000141506	17	PIK3R5	protein_coding	-0.155488	1.00673e-05	0.0181689
ENSG00000186529	19	CYP4F3	protein_coding	-0.308865	1.08491e-05	0.0181689
ENSG00000089505	16	CMTM1	protein_coding	-0.333182	1.12581e-05	0.0181689
ENSG00000131626	11	PPFIA1	protein_coding	-0.185703	1.21607e-05	0.0181689
ENSG00000178385	2	PLEKHM3	protein_coding	-0.138381	1.24684e-05	0.0181689
ENSG00000137074	9	APTX	protein_coding	0.107748	1.24803e-05	0.0181689
ENSG00000108839	17	ALOX12	protein_coding	-0.251316	1.52278e-05	0.020783
ENSG00000110042	11	DTX4	protein_coding	-0.205572	1.69965e-05	0.0213807
ENSG00000141337	17	ARSG	protein_coding	-0.137085	1.90987e-05	0.0213807
ENSG00000169213	1	RAB3B	protein_coding	0.269976	1.96002e-05	0.0213807
ENSG00000182774	15	RPS17	protein_coding	0.170598	2.06145e-05	0.0213807
ENSG00000244486	22	SCARF2	protein_coding	-0.268483	2.30821e-05	0.0213807
ENSG00000278351	12	RP11-139E19.3	sense_intronic	-0.300345	2.41292e-05	0.0213807
ENSG00000114942	2	EEF1B2	protein_coding	0.197683	2.43855e-05	0.0213807
ENSG00000166997	7	CNPY4	protein_coding	0.15316	2.48525e-05	0.0213807
ENSG00000087589	20	CASS4	protein_coding	-0.195975	2.49338e-05	0.0213807
ENSG00000278022	15	RP11-35O15.2	sense_intronic	-0.282844	2.54567e-05	0.0213807
ENSG00000137154	9	RPS6	protein_coding	0.186417	2.70793e-05	0.0216904
ENSG00000198721	6	ECI2	protein_coding	0.136041	2.7812e-05	0.0216904
ENSG00000197971	18	MBP	protein_coding	-0.144782	3.06976e-05	0.0223901
ENSG00000154611	18	PSMA8	protein_coding	0.210603	3.07599e-05	0.0223901
ENSG00000147852	9	VLDLR	protein_coding	-0.169741	3.3221e-05	0.0228903
ENSG00000261866	19	AC092566.1	processed_pseudogene	-0.236934	3.50094e-05	0.0228903
ENSG00000274421	9	RP11-386J22.3	sense_intronic	-0.254384	3.50186e-05	0.0228903
ENSG00000250644	11	RP11-295K3.1	protein_coding	-0.270395	3.56399e-05	0.0228903
ENSG00000123643	5	SLC36A1	protein_coding	-0.187872	4.17075e-05	0.0246746
ENSG00000135299	6	ANKRD6	protein_coding	-0.137858	4.21882e-05	0.0246746
ENSG00000211724	7	TRBV6-6	TR_V_gene	0.186747	4.26107e-05	0.0246746
ENSG00000163600	2	ICOS	protein_coding	0.149734	4.65328e-05	0.0246746
ENSG00000143314	1	MRPL24	protein_coding	0.162898	4.8051e-05	0.0246746
ENSG00000279433	18	RP11-4B16.1	TEC	-0.273906	4.97352e-05	0.0246746
ENSG00000142676	1	RPL11	protein_coding	0.189554	4.97667e-05	0.0246746
ENSG00000181163	5	NPM1	protein_coding	0.16266	5.01452e-05	0.0246746
ENSG00000106526	7	ACTR3C	protein_coding	-0.181932	5.1704e-05	0.0246746
ENSG00000116898	1	MRPS15	protein_coding	0.135697	5.22423e-05	0.0246746
ENSG00000183813	3	CCR4	protein_coding	0.153265	5.38038e-05	0.0246746
ENSG00000236345	6	RP11-59D5__B.2	antisense	-0.216922	5.44239e-05	0.0246746
ENSG00000127946	7	HIP1	protein_coding	-0.2363	5.50362e-05	0.0246746
ENSG00000166477	15	LEO1	protein_coding	0.125155	5.55773e-05	0.0246746
ENSG00000168569	11	TMEM223	protein_coding	0.155854	5.65167e-05	0.0246746
ENSG00000132436	7	FIGNL1	protein_coding	0.119195	5.72543e-05	0.0246746
ENSG00000276494	11	KCNQ1OT1_3	misc_RNA	-0.2646	5.76272e-05	0.0246746
ENSG00000212246	2	RNU6-360P	snRNA	-0.315509	5.96407e-05	0.0250457
ENSG00000125691	17	RPL23	protein_coding	0.173393	6.31554e-05	0.025773
ENSG00000170502	4	NUDT9	protein_coding	0.143596	6.37333e-05	0.025773
ENSG00000276557	7	TRBV18	TR_V_gene	0.171509	6.56835e-05	0.0260787
ENSG00000146677	7	AC004453.8	processed_pseudogene	0.219696	6.87689e-05	0.0264517
ENSG00000101361	20	NOP56	protein_coding	0.122665	6.90456e-05	0.0264517
ENSG00000164346	5	NSA2	protein_coding	0.138173	7.13043e-05	0.0268461
ENSG00000131236	1	CAP1	protein_coding	-0.128892	7.94097e-05	0.0277937
ENSG00000204387	6	C6orf48	protein_coding	0.171226	7.96248e-05	0.0277937
ENSG00000139436	12	GIT2	protein_coding	-0.124917	8.12056e-05	0.0277937
ENSG00000138326	10	RPS24	protein_coding	0.181331	8.62214e-05	0.0277937
ENSG00000168421	4	RHOH	protein_coding	0.12536	8.6368e-05	0.0277937
ENSG00000197943	16	PLCG2	protein_coding	-0.129527	8.88065e-05	0.0277937
ENSG00000139343	12	SNRPF	protein_coding	0.156241	8.91648e-05	0.0277937
ENSG00000112118	6	MCM3	protein_coding	0.135846	8.96507e-05	0.0277937
ENSG00000169567	5	HINT1	protein_coding	0.166333	8.98181e-05	0.0277937
ENSG00000169442	1	CD52	protein_coding	0.191697	9.02391e-05	0.0277937
ENSG00000180747	16	SMG1P3	transcribed_unprocessed_pseudogene	-0.130171	9.02394e-05	0.0277937
ENSG00000199733	10	RNA5SP307	rRNA	-0.239313	9.02529e-05	0.0277937
ENSG00000175806	8	MSRA	protein_coding	-0.195888	9.36294e-05	0.0277937
ENSG00000068024	2	HDAC4	protein_coding	-0.179339	9.57563e-05	0.0277937
ENSG00000234284	5	ZNF879	protein_coding	0.119468	9.58206e-05	0.0277937
ENSG00000197728	12	RPS26	protein_coding	0.149795	9.99096e-05	0.0277937
ENSG00000241939	3	RN7SL517P	misc_RNA	-0.270648	0.000100871	0.0277937
ENSG00000171863	2	RPS7	protein_coding	0.159645	0.000100937	0.0277937
ENSG00000172985	2	SH3RF3	protein_coding	-0.233701	0.000102026	0.0277937
ENSG00000213600	3	XXcos-LUCA16.1	sense_intronic	-0.271033	0.000102439	0.0277937
ENSG00000131471	17	AOC3	protein_coding	-0.30476	0.000102541	0.0277937
ENSG00000247774	12	PCED1B-AS1	processed_transcript	0.127675	0.000104086	0.0277937
ENSG00000223396	1	RP11-134G8.5	lincRNA	0.148466	0.000106426	0.0277937
ENSG00000108349	17	CASC3	protein_coding	-0.160662	0.000109062	0.0277937
ENSG00000169429	4	CXCL8	protein_coding	-0.255317	0.000109116	0.0277937
ENSG00000079819	6	EPB41L2	protein_coding	0.120366	0.000109596	0.0277937
ENSG00000189127	5	ANKRD34B	protein_coding	-0.24207	0.000110077	0.0277937
ENSG00000237296	16	SMG1P1	transcribed_unprocessed_pseudogene	-0.116942	0.00011099	0.0277937
ENSG00000218073	6	RP1-13D10.2	processed_pseudogene	-0.235379	0.000111677	0.0277937
ENSG00000143194	1	MAEL	protein_coding	0.253717	0.000112005	0.0277937
ENSG00000227063	20	RPL41P1	processed_pseudogene	0.282744	0.000117116	0.0278949
ENSG00000145491	5	ROPN1L	protein_coding	-0.24885	0.000118185	0.0278949
ENSG00000223821	6	RP11-505P4.6	antisense	-0.239288	0.000119097	0.0278949
ENSG00000273328	3	RP11-141M3.6	processed_transcript	-0.277159	0.000119607	0.0278949
ENSG00000220785	1	MTMR9LP	transcribed_unprocessed_pseudogene	-0.259677	0.000119784	0.0278949
ENSG00000284526	17	RP11-666A8.13	protein_coding	-0.238366	0.000120136	0.0278949
ENSG00000145103	3	ILDR1	protein_coding	-0.278459	0.000121354	0.0278949
ENSG00000167562	19	ZNF701	protein_coding	-0.0889692	0.000126912	0.0282405
ENSG00000144713	3	RPL32	protein_coding	0.177063	0.000127432	0.0282405
ENSG00000143621	1	ILF2	protein_coding	0.126408	0.000129758	0.0282405
ENSG00000251093	5	RP11-414H23.3	lincRNA	-0.302059	0.00013066	0.0282405
ENSG00000211710	7	TRBV4-1	TR_V_gene	0.20397	0.000131828	0.0282405
ENSG00000171310	12	CHST11	protein_coding	-0.112	0.000132932	0.0282405
ENSG00000132676	1	DAP3	protein_coding	0.0842794	0.000133737	0.0282405
ENSG00000148303	9	RPL7A	protein_coding	0.159046	0.000134314	0.0282405
ENSG00000196205	9	EEF1A1P5	processed_pseudogene	0.178701	0.000134623	0.0282405
ENSG00000135972	2	MRPS9	protein_coding	0.115338	0.000137345	0.0282405
ENSG00000168255	7	POLR2J3	protein_coding	-0.156732	0.000138249	0.0282405
ENSG00000136044	12	APPL2	protein_coding	-0.146138	0.000138377	0.0282405
ENSG00000233369	7	GTF2IP4	transcribed_processed_pseudogene	-0.139031	0.000142392	0.0284068
ENSG00000175691	19	ZNF77	protein_coding	0.147579	0.000143477	0.0284068
ENSG00000240669	4	RP11-555K12.2	processed_pseudogene	-0.262306	0.000145199	0.0284068
ENSG00000255801	12	RP11-561P12.5	lincRNA	-0.281279	0.00014791	0.0284068
ENSG00000234004	1	RP11-543B16.1	processed_pseudogene	0.230199	0.000148652	0.0284068
ENSG00000258352	12	RP11-23J18.1	transcribed_processed_pseudogene	0.1686	0.000149139	0.0284068
ENSG00000249992	3	TMEM158	protein_coding	-0.25422	0.000149898	0.0284068
ENSG00000197321	10	SVIL	protein_coding	-0.217244	0.000151027	0.0284068
ENSG00000257181	12	RP11-611O2.5	antisense	-0.28772	0.000151374	0.0284068
ENSG00000224094	3	RPS24P8	processed_pseudogene	0.208165	0.000156462	0.0284068
ENSG00000135525	6	MAP7	protein_coding	-0.151751	0.000158089	0.0284068
ENSG00000188846	3	RPL14	protein_coding	0.170014	0.000158132	0.0284068
ENSG00000110931	12	CAMKK2	protein_coding	-0.155484	0.000158787	0.0284068
ENSG00000258111	12	RP11-43D4.2	processed_pseudogene	-0.259859	0.000161025	0.0284068
ENSG00000070614	5	NDST1	protein_coding	-0.254694	0.000161027	0.0284068
ENSG00000071575	2	TRIB2	protein_coding	0.099672	0.000161221	0.0284068
ENSG00000106591	7	MRPL32	protein_coding	0.11242	0.000163337	0.0284068
ENSG00000175782	12	SLC35E3	protein_coding	-0.0917408	0.000165094	0.0284068
ENSG00000267288	17	RP13-890H12.2	antisense	-0.261179	0.000165707	0.0284068
ENSG00000080608	9	PUM3	protein_coding	0.0910087	0.000167325	0.0284068
ENSG00000225484	10	NUTM2B-AS1	antisense	-0.177777	0.000170409	0.0284068
ENSG00000126226	13	PCID2	protein_coding	0.112953	0.000170654	0.0284068
ENSG00000104689	8	TNFRSF10A	protein_coding	0.125459	0.000170814	0.0284068
ENSG00000156482	8	RPL30	protein_coding	0.160603	0.000174585	0.0284068
ENSG00000218809	6	RP1-229K20.5	unprocessed_pseudogene	-0.247601	0.000180454	0.0284068
ENSG00000270115	1	RP11-415J8.7	lincRNA	-0.269628	0.000180484	0.0284068
ENSG00000151500	11	THYN1	protein_coding	0.112814	0.000181063	0.0284068
ENSG00000272144	5	CTD-2035E11.5	lincRNA	-0.206213	0.000181225	0.0284068
ENSG00000163599	2	CTLA4	protein_coding	0.154033	0.000183546	0.0284068
ENSG00000146909	7	NOM1	protein_coding	0.0818607	0.000183718	0.0284068
ENSG00000198331	11	HYLS1	protein_coding	0.142841	0.000183756	0.0284068
ENSG00000276961	8	MIR7848	miRNA	-0.255965	0.00018378	0.0284068
ENSG00000100985	20	MMP9	protein_coding	-0.411739	0.000184482	0.0284068
ENSG00000282393	19	CTD-3113P16.11	lincRNA	0.197864	0.000185729	0.0284068
ENSG00000167286	11	CD3D	protein_coding	0.176294	0.000186439	0.0284068
ENSG00000107937	10	GTPBP4	protein_coding	0.104601	0.000186899	0.0284068
ENSG00000110944	12	IL23A	protein_coding	0.199552	0.000190741	0.0284068
ENSG00000105501	19	SIGLEC5	protein_coding	-0.265516	0.000191003	0.0284068
ENSG00000226660	7	TRBV2	TR_V_gene	0.195194	0.000193334	0.0284068
ENSG00000100330	22	MTMR3	protein_coding	-0.154637	0.000195254	0.0284068
ENSG00000010165	1	METTL13	protein_coding	0.122584	0.000198203	0.0284068
ENSG00000132780	1	NASP	protein_coding	0.103716	0.000198244	0.0284068
ENSG00000164284	5	GRPEL2	protein_coding	0.120244	0.000199436	0.0284068
ENSG00000084070	1	SMAP2	protein_coding	-0.219094	0.00019961	0.0284068
ENSG00000066827	8	ZFAT	protein_coding	-0.124144	0.000200236	0.0284068
ENSG00000156508	6	EEF1A1	protein_coding	0.152854	0.000200267	0.0284068
ENSG00000167088	18	SNRPD1	protein_coding	0.138645	0.000200332	0.0284068
ENSG00000141294	17	LRRC46	protein_coding	-0.262771	0.000206083	0.0288046
ENSG00000088876	20	ZNF343	protein_coding	0.128429	0.000206632	0.0288046
ENSG00000111639	12	MRPL51	protein_coding	0.151165	0.000207094	0.0288046
ENSG00000165733	10	BMS1	protein_coding	0.118982	0.000209362	0.0289342
ENSG00000120709	5	FAM53C	protein_coding	-0.213218	0.000215985	0.0289342
ENSG00000168806	15	LCMT2	protein_coding	0.11528	0.000216068	0.0289342
ENSG00000143390	1	RFX5	protein_coding	0.087292	0.00021679	0.0289342
ENSG00000283525	19	LLNLR-271C9.1	transcribed_unprocessed_pseudogene	-0.206285	0.00021718	0.0289342
ENSG00000120071	17	KANSL1	protein_coding	-0.107582	0.00021742	0.0289342
ENSG00000136999	8	NOV	protein_coding	-0.221686	0.000219464	0.0289342
ENSG00000144029	2	MRPS5	protein_coding	0.0812188	0.000219594	0.0289342
ENSG00000148200	9	NR6A1	protein_coding	-0.254614	0.000219952	0.0289342
ENSG00000230783	2	AC009961.2	processed_pseudogene	-0.212698	0.00022497	0.0293794
ENSG00000166441	11	RPL27A	protein_coding	0.157777	0.000226026	0.0293794
ENSG00000241127	7	YAE1D1	protein_coding	0.107072	0.000233415	0.0301603
ENSG00000105514	19	RAB3D	protein_coding	-0.199804	0.000238696	0.0305228
ENSG00000151729	4	SLC25A4	protein_coding	0.165291	0.000239017	0.0305228
ENSG00000266365	17	RP11-51L5.3	unprocessed_pseudogene	0.307193	0.000240611	0.0305478
ENSG00000146223	6	RPL7L1	protein_coding	0.0916767	0.000243119	0.0306878
ENSG00000225314	7	AC018634.9	processed_pseudogene	-0.27756	0.000244752	0.0307164
ENSG00000273243	22	CTA-217C2.2	lincRNA	-0.201731	0.000247349	0.0307333
ENSG00000266472	1	MRPS21	protein_coding	0.133658	0.000247702	0.0307333
ENSG00000135074	5	ADAM19	protein_coding	-0.212283	0.000252412	0.0310457
ENSG00000166912	15	MTMR10	protein_coding	-0.126488	0.000254166	0.0310457
ENSG00000134516	5	DOCK2	protein_coding	-0.0851041	0.000254485	0.0310457
ENSG00000178562	2	CD28	protein_coding	0.146184	0.000257891	0.0312864
ENSG00000143891	2	GALM	protein_coding	0.127365	0.000262449	0.0313355
ENSG00000188707	7	ZBED6CL	protein_coding	-0.156133	0.000263716	0.0313355
ENSG00000198373	16	WWP2	protein_coding	-0.142405	0.000266575	0.0313355
ENSG00000124224	20	PPP4R1L	transcribed_unprocessed_pseudogene	-0.195957	0.000269617	0.0313355
ENSG00000175061	17	LRRC75A-AS1	processed_transcript	0.133816	0.000271321	0.0313355
ENSG00000004487	1	KDM1A	protein_coding	0.11068	0.000272173	0.0313355
ENSG00000207991	9	MIR601	miRNA	-0.301921	0.000272239	0.0313355
ENSG00000185950	13	IRS2	protein_coding	-0.255396	0.000273348	0.0313355
ENSG00000163468	1	CCT3	protein_coding	0.128677	0.000273375	0.0313355
ENSG00000272632	4	RP11-362F19.3	lincRNA	-0.212474	0.000273663	0.0313355
ENSG00000234219	1	CDCA4P4	unprocessed_pseudogene	-0.245812	0.000274266	0.0313355
ENSG00000113734	5	BNIP1	protein_coding	0.143224	0.000276323	0.0313355
ENSG00000104228	8	TRIM35	protein_coding	0.0991661	0.00027695	0.0313355
ENSG00000179144	7	GIMAP7	protein_coding	0.139612	0.000280183	0.0314231
ENSG00000122406	1	RPL5	protein_coding	0.136743	0.000281262	0.0314231
ENSG00000089220	12	PEBP1	protein_coding	0.163187	0.000283054	0.0314231
ENSG00000169740	10	ZNF32	protein_coding	0.143358	0.00028348	0.0314231
ENSG00000167862	17	MRPL58	protein_coding	0.143405	0.000290619	0.0318288
ENSG00000225195	12	RP11-338E21.2	sense_intronic	-0.285639	0.000290863	0.0318288
ENSG00000250067	19	YJEFN3	protein_coding	0.189853	0.000291609	0.0318288
ENSG00000261804	16	RP11-44F14.2	lincRNA	-0.182795	0.000295737	0.0318288
ENSG00000168610	17	STAT3	protein_coding	-0.176403	0.00029824	0.0318288
ENSG00000183688	17	RFLNB	protein_coding	-0.21231	0.000298739	0.0318288
ENSG00000106686	9	SPATA6L	protein_coding	0.185903	0.000299299	0.0318288
ENSG00000107099	9	DOCK8	protein_coding	-0.140919	0.000300129	0.0318288
ENSG00000140743	16	CDR2	protein_coding	0.131071	0.000301257	0.0318288
ENSG00000200376	11	RNU5E-10P	snRNA	-0.261165	0.000303089	0.0318288
ENSG00000168028	3	RPSA	protein_coding	0.167077	0.000303217	0.0318288
ENSG00000087995	17	METTL2A	protein_coding	0.126882	0.00030463	0.0318288
ENSG00000121297	19	TSHZ3	protein_coding	-0.249584	0.000308422	0.0319352
ENSG00000272627	10	RP11-354E23.5	sense_intronic	-0.259923	0.000310511	0.0319352
ENSG00000111716	12	LDHB	protein_coding	0.172566	0.000311383	0.0319352
ENSG00000185963	9	BICD2	protein_coding	-0.0974729	0.000316122	0.0319352
ENSG00000100028	22	SNRPD3	protein_coding	0.110333	0.000316312	0.0319352
ENSG00000133627	7	ACTR3B	protein_coding	-0.0881233	0.000317854	0.0319352
ENSG00000186854	2	TRABD2A	protein_coding	0.108885	0.000317974	0.0319352
ENSG00000143748	1	NVL	protein_coding	0.0870181	0.000318964	0.0319352
ENSG00000129467	14	ADCY4	protein_coding	-0.212835	0.000321776	0.0319352
ENSG00000100347	22	SAMM50	protein_coding	0.103025	0.000323139	0.0319352
ENSG00000110660	11	SLC35F2	protein_coding	0.15712	0.000324644	0.0319352
ENSG00000136111	13	TBC1D4	protein_coding	0.127347	0.000324953	0.0319352
ENSG00000085741	11	WNT11	protein_coding	0.23761	0.000325615	0.0319352
ENSG00000206888	1	RNU6-48P	snRNA	-0.209412	0.000326623	0.0319352
ENSG00000167528	12	ZNF641	protein_coding	-0.100143	0.000329516	0.0319352
ENSG00000133935	14	C14orf1	protein_coding	0.125942	0.000330387	0.0319352
ENSG00000069399	19	BCL3	protein_coding	-0.258768	0.00033051	0.0319352
ENSG00000223482	10	NUTM2A-AS1	antisense	-0.122723	0.000333032	0.032037
ENSG00000211445	5	GPX3	protein_coding	-0.249539	0.000336	0.0321504
ENSG00000280129	14	RP11-298I3.3	TEC	-0.239268	0.000342162	0.0321504
ENSG00000112130	6	RNF8	protein_coding	0.106548	0.000344293	0.0321504
ENSG00000160818	1	GPATCH4	protein_coding	0.137107	0.000344907	0.0321504
ENSG00000130939	1	UBE4B	protein_coding	-0.110341	0.000344955	0.0321504
ENSG00000154165	3	GPR15	protein_coding	0.183259	0.000345215	0.0321504
ENSG00000254484	11	CTA-797E19.1	sense_intronic	-0.240103	0.000345748	0.0321504
ENSG00000126005	20	MMP24-AS1	protein_coding	-0.151783	0.0003485	0.0321504
ENSG00000139239	12	RPL14P1	processed_pseudogene	0.179806	0.000350437	0.0321504
ENSG00000132155	3	RAF1	protein_coding	-0.146182	0.000350587	0.0321504
ENSG00000222267	8	RNU6-892P	snRNA	-0.214139	0.000351785	0.0321504
ENSG00000256553	14	TRAV1-2	TR_V_gene	0.161455	0.000354369	0.0321504
ENSG00000197548	3	ATG7	protein_coding	-0.125307	0.000355125	0.0321504
ENSG00000116251	1	RPL22	protein_coding	0.160415	0.000356805	0.0321504
ENSG00000134809	11	TIMM10	protein_coding	0.159417	0.00035758	0.0321504
ENSG00000175643	16	RMI2	protein_coding	0.223915	0.000357766	0.0321504
ENSG00000197324	14	LRP10	protein_coding	-0.236965	0.000359491	0.0321729
ENSG00000111859	6	NEDD9	protein_coding	-0.186998	0.00036409	0.0323769
ENSG00000242588	7	RP11-274B21.14	processed_transcript	-0.163689	0.000364924	0.0323769
ENSG00000211779	14	TRAV5	TR_V_gene	0.165949	0.000366217	0.0323769
ENSG00000008988	8	RPS20	protein_coding	0.159328	0.000368212	0.0323811
ENSG00000048740	10	CELF2	protein_coding	-0.158653	0.000369231	0.0323811
ENSG00000229769	7	TRBV10-2	TR_V_gene	0.237376	0.000374032	0.0326709
ENSG00000159339	1	PADI4	protein_coding	-0.271149	0.000376324	0.032691
ENSG00000033327	11	GAB2	protein_coding	-0.252743	0.000377256	0.032691
ENSG00000115053	2	NCL	protein_coding	0.129841	0.000385226	0.0331314
ENSG00000010626	12	LRRC23	protein_coding	0.122484	0.000388311	0.0331314
ENSG00000222112	1	RN7SKP16	misc_RNA	-0.307188	0.000389219	0.0331314
ENSG00000247315	20	ZCCHC3	protein_coding	0.113869	0.000391243	0.0331314
ENSG00000162923	1	WDR26	protein_coding	-0.152051	0.000391284	0.0331314
ENSG00000226891	1	LINC01359	processed_transcript	-0.255064	0.000391441	0.0331314
ENSG00000246582	8	RP11-1149O23.3	processed_transcript	0.14464	0.000393689	0.0331372
ENSG00000196209	20	SIRPB2	protein_coding	-0.216819	0.000397658	0.0331372
ENSG00000169180	16	XPO6	protein_coding	-0.215603	0.000399055	0.0331372
ENSG00000183691	17	NOG	protein_coding	0.189088	0.000400132	0.0331372
ENSG00000196943	14	NOP9	protein_coding	0.0854981	0.00040023	0.0331372
ENSG00000174444	15	RPL4	protein_coding	0.156068	0.000401943	0.0331372
ENSG00000135624	2	CCT7	protein_coding	0.132374	0.000402132	0.0331372
ENSG00000172661	10	WASHC2C	protein_coding	-0.0968087	0.000406667	0.033244
ENSG00000153815	16	CMIP	protein_coding	-0.225391	0.000407029	0.033244
ENSG00000169508	13	GPR183	protein_coding	0.171587	0.000408169	0.033244
ENSG00000115956	2	PLEK	protein_coding	-0.155463	0.000409517	0.033244
ENSG00000084072	1	PPIE	protein_coding	0.107238	0.000413914	0.0334764
ENSG00000036530	14	CYP46A1	protein_coding	-0.253766	0.00041699	0.0334933
ENSG00000171649	19	ZIK1	protein_coding	0.11985	0.000419974	0.0334933
ENSG00000140941	16	MAP1LC3B	protein_coding	-0.134406	0.000420016	0.0334933
ENSG00000202337	14	RNU6-8	snRNA	0.240579	0.000420257	0.0334933
ENSG00000160049	1	DFFA	protein_coding	0.107755	0.00042382	0.0336124
ENSG00000115590	2	IL1R2	protein_coding	-0.236998	0.000424831	0.0336124
ENSG00000211734	7	TRBV5-1	TR_V_gene	0.172783	0.000428446	0.033776
ENSG00000161970	17	RPL26	protein_coding	0.176811	0.000430936	0.0338502
ENSG00000128815	10	WDFY4	protein_coding	-0.166153	0.000432903	0.0338828
ENSG00000175792	3	RUVBL1	protein_coding	0.147046	0.000434972	0.0339232
ENSG00000232869	7	TRBV29-1	TR_V_gene	0.155521	0.000436851	0.0339485
ENSG00000078487	7	ZCWPW1	protein_coding	0.111545	0.000443289	0.0342939
ENSG00000237693	5	IRGM	protein_coding	0.181846	0.000444437	0.0342939
ENSG00000175274	11	TP53I11	protein_coding	-0.259233	0.000446916	0.0343637
ENSG00000188785	19	ZNF548	protein_coding	0.101	0.000450678	0.0344738
ENSG00000197647	19	ZNF433	protein_coding	0.196094	0.000453087	0.0344738
ENSG00000130477	19	UNC13A	protein_coding	0.254592	0.000455348	0.0344738
ENSG00000120053	10	GOT1	protein_coding	0.141109	0.000457406	0.0344738
ENSG00000105339	8	DENND3	protein_coding	-0.206829	0.000458516	0.0344738
ENSG00000171960	1	PPIH	protein_coding	0.140628	0.000460547	0.0344738
ENSG00000276953	7	TRBV12-4	TR_V_gene	0.180551	0.000462681	0.0344738
ENSG00000140092	14	FBLN5	protein_coding	0.183598	0.000462854	0.0344738
ENSG00000270640	2	RP11-373D23.2	sense_intronic	-0.249628	0.000463964	0.0344738
ENSG00000071054	2	MAP4K4	protein_coding	-0.130987	0.000464134	0.0344738
ENSG00000273033	3	LINC02035	lincRNA	-0.219596	0.000468137	0.0345244
ENSG00000159231	21	CBR3	protein_coding	0.192071	0.000468327	0.0345244
ENSG00000257210	12	NACAP3	processed_pseudogene	-0.311117	0.000469559	0.0345244
ENSG00000204789	6	ZNF204P	processed_pseudogene	0.135604	0.000472161	0.0345993
ENSG00000159921	9	GNE	protein_coding	0.110513	0.000474656	0.0346658
ENSG00000276293	17	PIP4K2B	protein_coding	0.100962	0.000480567	0.0348919
ENSG00000207763	12	MIR617	miRNA	-0.256201	0.000482169	0.0348919
ENSG00000002919	17	SNX11	protein_coding	-0.103599	0.000486384	0.0348919
ENSG00000163682	4	RPL9	protein_coding	0.158139	0.000490323	0.0348919
ENSG00000260528	16	FAM157C	lincRNA	-0.289943	0.00049152	0.0348919
ENSG00000225695	2	HNRNPA1P35	processed_pseudogene	0.162584	0.00049174	0.0348919
ENSG00000269887	1	RP11-477H21.2	sense_intronic	-0.213349	0.000495965	0.0348919
ENSG00000270574	2	RP11-171I2.2	antisense	-0.174107	0.000499039	0.0348919
ENSG00000135452	12	TSPAN31	protein_coding	0.10997	0.000500427	0.0348919
ENSG00000274023	6	RP11-732M18.4	sense_overlapping	-0.230031	0.000501788	0.0348919
ENSG00000177663	22	IL17RA	protein_coding	-0.210933	0.000503541	0.0348919
ENSG00000183431	1	SF3A3	protein_coding	0.103658	0.00050367	0.0348919
ENSG00000198053	20	SIRPA	protein_coding	-0.24538	0.000504859	0.0348919
ENSG00000143575	1	HAX1	protein_coding	0.108901	0.000505054	0.0348919
ENSG00000213903	14	LTB4R	protein_coding	-0.184842	0.000508065	0.0348919
ENSG00000139722	12	VPS37B	protein_coding	-0.132995	0.000508069	0.0348919
ENSG00000236525	2	AC007278.2	sense_intronic	-0.301865	0.000509592	0.0348919
ENSG00000065882	4	TBC1D1	protein_coding	-0.0871952	0.000511186	0.0348919
ENSG00000167699	17	GLOD4	protein_coding	0.129279	0.000512372	0.0348919
ENSG00000156642	15	NPTN	protein_coding	-0.103656	0.000513629	0.0348919
ENSG00000211788	14	TRAV13-1	TR_V_gene	0.158241	0.000517407	0.0348919
ENSG00000132694	1	ARHGEF11	protein_coding	-0.175224	0.00051748	0.0348919
ENSG00000053372	1	MRTO4	protein_coding	0.13687	0.000518017	0.0348919
ENSG00000056050	4	HPF1	protein_coding	0.127032	0.000518045	0.0348919
ENSG00000230305	7	AC004980.9	unprocessed_pseudogene	0.223131	0.000519291	0.0348919
ENSG00000132522	17	GPS2	protein_coding	-0.181131	0.000522456	0.0348919
ENSG00000101265	20	RASSF2	protein_coding	-0.124518	0.000522764	0.0348919
ENSG00000116478	1	HDAC1	protein_coding	0.0861354	0.00052353	0.0348919
ENSG00000227963	1	RP5-1074L1.1	antisense	0.160248	0.00052409	0.0348919
ENSG00000135956	2	TMEM127	protein_coding	-0.188003	0.000526367	0.034937
ENSG00000204220	6	PFDN6	protein_coding	0.127067	0.000530034	0.0349565
ENSG00000140455	15	USP3	protein_coding	-0.110269	0.00053652	0.0349565
ENSG00000214113	6	LYRM4	protein_coding	0.125305	0.000538592	0.0349565
ENSG00000275791	7	TRBV10-3	TR_V_gene	0.182891	0.000542397	0.0349565
ENSG00000176463	15	SLCO3A1	protein_coding	-0.16134	0.000545229	0.0349565
ENSG00000076248	12	UNG	protein_coding	0.143437	0.000545889	0.0349565
ENSG00000253616	8	RP11-875O11.3	antisense	-0.202814	0.000545997	0.0349565
ENSG00000101391	20	CDK5RAP1	protein_coding	0.0902768	0.000546866	0.0349565
ENSG00000179889	16	PDXDC1	protein_coding	0.0980952	0.000546914	0.0349565
ENSG00000055044	2	NOP58	protein_coding	0.100651	0.000548367	0.0349565
ENSG00000211801	14	TRAV21	TR_V_gene	0.170546	0.000549637	0.0349565
ENSG00000118402	6	ELOVL4	protein_coding	0.16895	0.000550921	0.0349565
ENSG00000225339	6	RP11-513I15.6	processed_transcript	-0.167997	0.000552201	0.0349565
ENSG00000167842	17	MIS12	protein_coding	0.0913436	0.000552673	0.0349565
ENSG00000128050	4	PAICS	protein_coding	0.104218	0.000553967	0.0349565
ENSG00000113712	5	CSNK1A1	protein_coding	-0.0966724	0.000554475	0.0349565
ENSG00000228382	1	ITPKB-IT1	sense_intronic	-0.158767	0.000557271	0.0349565
ENSG00000171817	19	ZNF540	protein_coding	0.125562	0.000557868	0.0349565
ENSG00000089009	12	RPL6	protein_coding	0.131149	0.000558593	0.0349565
ENSG00000113838	3	TBCCD1	protein_coding	0.0717403	0.000558677	0.0349565
ENSG00000001461	1	NIPAL3	protein_coding	0.112706	0.000565505	0.0350961
ENSG00000277734	14	TRAC	TR_C_gene	0.190968	0.000569287	0.0350961
ENSG00000156711	6	MAPK13	protein_coding	-0.148229	0.000573398	0.0350961
ENSG00000135083	5	CCNJL	protein_coding	-0.288965	0.000579317	0.0350961
ENSG00000231500	6	RPS18	protein_coding	0.170227	0.000579532	0.0350961
ENSG00000198042	8	MAK16	protein_coding	0.127979	0.000580865	0.0350961
ENSG00000153140	5	CETN3	protein_coding	0.134038	0.000581776	0.0350961
ENSG00000144711	3	IQSEC1	protein_coding	-0.165485	0.000582147	0.0350961
ENSG00000276405	7	TRBV13	TR_V_gene	0.173873	0.000584008	0.0350961
ENSG00000100991	20	TRPC4AP	protein_coding	-0.0723563	0.000586703	0.0350961
ENSG00000119640	14	ACYP1	protein_coding	0.12713	0.000587115	0.0350961
ENSG00000189337	1	KAZN	protein_coding	-0.234769	0.00058784	0.0350961
ENSG00000149269	11	PAK1	protein_coding	-0.142659	0.00058786	0.0350961
ENSG00000188997	11	KCTD21	protein_coding	-0.188033	0.000587983	0.0350961
ENSG00000154889	18	MPPE1	protein_coding	-0.107967	0.000589684	0.0350961
ENSG00000143222	1	UFC1	protein_coding	0.111622	0.000590897	0.0350961
ENSG00000204519	19	ZNF551	protein_coding	0.114751	0.000591096	0.0350961
ENSG00000148841	10	ITPRIP	protein_coding	-0.188733	0.000591389	0.0350961
ENSG00000266088	17	RP5-1028K7.2	lincRNA	0.170509	0.000591444	0.0350961
ENSG00000249492	5	RP11-159F24.3	processed_transcript	-0.164691	0.00059724	0.035344
ENSG00000224699	1	LAMTOR5-AS1	processed_transcript	-0.13807	0.00059929	0.0353694
ENSG00000198863	17	RUNDC1	protein_coding	-0.137567	0.000611792	0.0357412
ENSG00000173114	7	LRRN3	protein_coding	0.164064	0.000613623	0.0357412
ENSG00000236375	10	POU5F1P5	processed_pseudogene	-0.22461	0.000617513	0.0357412
ENSG00000130956	9	HABP4	protein_coding	0.14949	0.000618723	0.0357412
ENSG00000165506	14	DNAAF2	protein_coding	0.118577	0.000619189	0.0357412
ENSG00000232528	20	RP4-673D20.3	transcribed_unitary_pseudogene	-0.274717	0.000619639	0.0357412
ENSG00000160199	21	PKNOX1	protein_coding	-0.107682	0.000619961	0.0357412
ENSG00000237702	7	TRBV3-1	TR_V_gene	0.150879	0.000621332	0.0357412
ENSG00000258632	15	RP11-354B3.1	processed_pseudogene	-0.307699	0.000622107	0.0357412
ENSG00000256690	11	RP11-727F15.9	antisense	-0.225804	0.000622583	0.0357412
ENSG00000120318	5	ARAP3	protein_coding	-0.22656	0.000623592	0.0357412
ENSG00000196262	7	PPIA	protein_coding	0.122895	0.000625428	0.0357526
ENSG00000099901	22	RANBP1	protein_coding	0.122214	0.000634201	0.0360731
ENSG00000177954	1	RPS27	protein_coding	0.184748	0.000634546	0.0360731
ENSG00000177173	1	NAP1L4P1	processed_pseudogene	-0.228416	0.000635992	0.0360731
ENSG00000255197	11	RP11-750H9.5	antisense	-0.207277	0.000642339	0.0362077
ENSG00000175581	11	MRPL48	protein_coding	0.11589	0.000642517	0.0362077
ENSG00000129460	14	NGDN	protein_coding	0.114999	0.000643339	0.0362077
ENSG00000224152	2	AC009506.1	antisense	-0.189085	0.000648091	0.0363814
ENSG00000174500	3	GCSAM	protein_coding	0.137973	0.000654712	0.0366588
ENSG00000163739	4	CXCL1	protein_coding	-0.247253	0.00066111	0.0369224
ENSG00000211793	14	TRAV9-2	TR_V_gene	0.140211	0.000664018	0.0369538
ENSG00000235663	6	SAPCD1-AS1	antisense	-0.249681	0.000666206	0.0369538
ENSG00000113460	5	BRIX1	protein_coding	0.100647	0.000668768	0.0369538
ENSG00000227161	15	AC092755.4	sense_overlapping	-0.179443	0.000671463	0.0369538
ENSG00000235090	7	RPL7L1P3	processed_pseudogene	-0.238395	0.000673535	0.0369538
ENSG00000259512	15	HNRNPA1P5	processed_pseudogene	-0.248876	0.000673824	0.0369538
ENSG00000262714	16	RP11-44F14.8	lincRNA	-0.206047	0.00067416	0.0369538
ENSG00000100228	22	RAB36	protein_coding	-0.228296	0.000675211	0.0369538
ENSG00000116679	1	IVNS1ABP	protein_coding	-0.12064	0.000681485	0.0370031
ENSG00000197345	11	MRPL21	protein_coding	0.113926	0.0006845	0.0370031
ENSG00000137101	9	CD72	protein_coding	0.15567	0.000684887	0.0370031
ENSG00000272980	6	RP11-517H2.6	processed_transcript	-0.160577	0.000685538	0.0370031
ENSG00000150457	13	LATS2	protein_coding	-0.132762	0.000685953	0.0370031
ENSG00000184208	22	C22orf46	protein_coding	0.0933634	0.000689608	0.0370031
ENSG00000160785	1	SLC25A44	protein_coding	-0.180899	0.000691378	0.0370031
ENSG00000228126	1	FALEC	lincRNA	0.22013	0.000691958	0.0370031
ENSG00000148572	10	NRBF2	protein_coding	-0.190558	0.000692613	0.0370031
ENSG00000266745	3	MIR3135A	miRNA	-0.225395	0.000693783	0.0370031
ENSG00000231981	13	RPL7L1P12	processed_pseudogene	-0.254322	0.00069475	0.0370031
ENSG00000257591	19	ZNF625	protein_coding	0.199519	0.000698871	0.037132
ENSG00000275453	20	MIR548O2	miRNA	-0.224337	0.000705547	0.0373134
ENSG00000057935	2	MTA3	protein_coding	0.0832352	0.000705704	0.0373134
ENSG00000006327	16	TNFRSF12A	protein_coding	-0.17721	0.000709443	0.0374205
ENSG00000144867	3	SRPRB	protein_coding	0.13653	0.000720785	0.037825
ENSG00000067182	12	TNFRSF1A	protein_coding	-0.190602	0.000721278	0.037825
ENSG00000141298	17	SSH2	protein_coding	-0.199379	0.000723667	0.037825
ENSG00000179082	9	C9orf106	lincRNA	-0.283339	0.000724307	0.037825
ENSG00000186468	5	RPS23	protein_coding	0.15519	0.000725852	0.037825
ENSG00000236709	9	DAPK1-IT1	sense_intronic	-0.209597	0.000729126	0.037825
ENSG00000230438	6	SERPINB9P1	lincRNA	0.135172	0.000729236	0.037825
ENSG00000256039	12	RP11-291B21.2	lincRNA	0.160406	0.000731933	0.0378749
ENSG00000242175	4	RN7SL127P	misc_RNA	-0.214366	0.000734964	0.0379418
ENSG00000239419	7	RN7SL535P	misc_RNA	-0.21288	0.00073844	0.0380314
ENSG00000108826	17	MRPL27	protein_coding	0.124831	0.000742136	0.0381318
ENSG00000145979	6	TBC1D7	protein_coding	-0.128525	0.000744206	0.0381484
ENSG00000216813	6	RP11-812I20.2	processed_pseudogene	-0.214211	0.000745999	0.0381508
ENSG00000164338	5	UTP15	protein_coding	0.105647	0.000750251	0.0381888
ENSG00000070785	1	EIF2B3	protein_coding	0.106616	0.000752989	0.0381888
ENSG00000181350	17	LRRC75A	protein_coding	-0.157229	0.000753732	0.0381888
ENSG00000085514	7	PILRA	protein_coding	-0.224673	0.000753737	0.0381888
ENSG00000130349	6	C6orf203	protein_coding	0.113233	0.000756263	0.0382281
ENSG00000143578	1	CREB3L4	protein_coding	0.108962	0.000762865	0.0384727
ENSG00000168066	11	SF1	protein_coding	-0.150106	0.000765865	0.0384952
ENSG00000140199	15	SLC12A6	protein_coding	-0.165884	0.0007673	0.0384952
ENSG00000163170	2	BOLA3	protein_coding	0.148665	0.000769815	0.0384952
ENSG00000268262	19	CTC-246B18.8	sense_overlapping	-0.207647	0.000770362	0.0384952
ENSG00000119408	9	NEK6	protein_coding	-0.194119	0.000781148	0.0388975
ENSG00000183307	22	CECR6	protein_coding	-0.215883	0.000781975	0.0388975
ENSG00000152454	19	ZNF256	protein_coding	0.123607	0.000792175	0.0393153
ENSG00000100353	22	EIF3D	protein_coding	0.106825	0.000802179	0.039664
ENSG00000270019	2	RP11-141B14.1	lincRNA	-0.208333	0.000803488	0.039664
ENSG00000137507	11	LRRC32	protein_coding	-0.243827	0.000805553	0.039664
ENSG00000272079	16	LA16c-380H5.5	lincRNA	-0.252041	0.000806466	0.039664
ENSG00000136371	15	MTHFS	protein_coding	-0.19165	0.000808555	0.0396773
ENSG00000035664	15	DAPK2	protein_coding	-0.194669	0.000812884	0.039738
ENSG00000261229	15	RP11-38G5.4	lincRNA	-0.215035	0.000813431	0.039738
ENSG00000171843	9	MLLT3	protein_coding	0.107741	0.000818582	0.0398035
ENSG00000175215	12	CTDSP2	protein_coding	-0.141206	0.000819581	0.0398035
ENSG00000258944	14	RP4-647C14.3	antisense	-0.181871	0.00082126	0.0398035
ENSG00000140396	8	NCOA2	protein_coding	-0.0896652	0.000822063	0.0398035
ENSG00000230207	9	RPL4P5	processed_pseudogene	0.195015	0.000827239	0.0399655
ENSG00000163001	2	CFAP36	protein_coding	0.131426	0.000836116	0.0402438
ENSG00000180198	1	RCC1	protein_coding	0.123093	0.000837012	0.0402438
ENSG00000211787	14	TRAV8-3	TR_V_gene	0.148592	0.000838677	0.0402438
ENSG00000101493	18	ZNF516	protein_coding	-0.185114	0.00084037	0.0402438
ENSG00000149480	11	MTA2	protein_coding	0.107346	0.000848496	0.0403786
ENSG00000204104	2	TRAF3IP1	protein_coding	0.116597	0.000849291	0.0403786
ENSG00000272379	6	RP1-257A7.5	lincRNA	-0.176943	0.000849782	0.0403786
ENSG00000198242	17	RPL23A	protein_coding	0.13758	0.000851398	0.0403786
ENSG00000169896	16	ITGAM	protein_coding	-0.181232	0.00085264	0.0403786
ENSG00000213859	17	KCTD11	protein_coding	0.139829	0.00085428	0.0403786
ENSG00000137513	11	NARS2	protein_coding	0.102085	0.000857574	0.0404467
ENSG00000175029	10	CTBP2	protein_coding	-0.107358	0.00086206	0.0405707
ENSG00000163995	4	ABLIM2	protein_coding	0.209933	0.000870397	0.0407805
ENSG00000211706	7	TRBV6-1	TR_V_gene	0.185971	0.000871572	0.0407805
ENSG00000108786	17	HSD17B1	protein_coding	-0.19014	0.000872121	0.0407805
ENSG00000156976	3	EIF4A2	protein_coding	0.109161	0.000875421	0.0408474
ENSG00000229153	7	EPHA1-AS1	antisense	0.107448	0.000892207	0.0414691
ENSG00000145495	5	2006-03-01	protein_coding	-0.115256	0.000892976	0.0414691
ENSG00000261544	15	RP11-16E23.3	sense_intronic	-0.194211	0.000894442	0.0414691
ENSG00000171792	12	RHNO1	protein_coding	0.115663	0.000900731	0.0416722
ENSG00000279315	10	RP11-57H14.5	TEC	-0.250338	0.000902869	0.0416828
ENSG00000109971	11	HSPA8	protein_coding	0.131029	0.000905975	0.0417063
ENSG00000147459	8	DOCK5	protein_coding	-0.197586	0.000908632	0.0417063
ENSG00000148300	9	REXO4	protein_coding	0.140709	0.000909108	0.0417063
ENSG00000088832	20	FKBP1A	protein_coding	-0.1543	0.000914795	0.0418098
ENSG00000035403	10	VCL	protein_coding	-0.0939307	0.00091641	0.0418098
ENSG00000117625	1	RCOR3	protein_coding	-0.10524	0.000917109	0.0418098
ENSG00000168280	2	KIF5C	protein_coding	0.13783	0.000924569	0.0419589
ENSG00000124222	20	STX16	protein_coding	-0.148098	0.000925727	0.0419589
ENSG00000204219	1	TCEA3	protein_coding	0.158129	0.000926144	0.0419589
ENSG00000259146	14	RP1-261D10.2	antisense	-0.211917	0.000943938	0.0426111
ENSG00000272489	10	RP11-182L21.5	sense_intronic	-0.178963	0.000944441	0.0426111
ENSG00000255097	11	RP11-5L12.1	sense_intronic	-0.268342	0.000947777	0.0426697
ENSG00000184752	12	NDUFA12	protein_coding	0.130404	0.000949648	0.0426697
ENSG00000146904	7	EPHA1	protein_coding	0.192885	0.000954227	0.0427874
ENSG00000109519	4	GRPEL1	protein_coding	0.0976698	0.00095768	0.0428179
ENSG00000254087	8	LYN	protein_coding	-0.213444	0.00095883	0.0428179
ENSG00000060688	1	SNRNP40	protein_coding	0.108612	0.000967121	0.0431
ENSG00000217083	6	MTCO2P33	processed_pseudogene	-0.208837	0.000971682	0.0432064
ENSG00000111913	6	FAM65B	protein_coding	-0.137264	0.000973465	0.0432064
ENSG00000095739	10	BAMBI	protein_coding	0.171378	0.000979924	0.0432709
ENSG00000114391	3	RPL24	protein_coding	0.137233	0.000984465	0.0432709
ENSG00000117133	1	RPF1	protein_coding	0.103329	0.000985493	0.0432709
ENSG00000163694	4	RBM47	protein_coding	-0.223673	0.000986151	0.0432709
ENSG00000249115	19	HAUS5	protein_coding	0.169381	0.0009881	0.0432709
ENSG00000145191	3	EIF2B5	protein_coding	0.0813888	0.000988717	0.0432709
ENSG00000205930	21	C21orf62-AS1	antisense	0.118782	0.00098879	0.0432709
ENSG00000103351	16	CLUAP1	protein_coding	0.110116	0.000991884	0.0433195
ENSG00000127954	7	STEAP4	protein_coding	-0.222703	0.00100258	0.0436833
ENSG00000171824	1	EXOSC10	protein_coding	0.0634028	0.00100595	0.0436833
ENSG00000176171	10	BNIP3	protein_coding	0.116151	0.00100621	0.0436833
ENSG00000174804	11	FZD4	protein_coding	0.212065	0.00101065	0.04374
ENSG00000168439	11	STIP1	protein_coding	0.121106	0.00101153	0.04374
ENSG00000150783	11	TEX12	protein_coding	-0.196763	0.00101675	0.0437849
ENSG00000131355	19	ADGRE3	protein_coding	-0.195218	0.00101817	0.0437849
ENSG00000142687	1	KIAA0319L	protein_coding	-0.170242	0.00101911	0.0437849
ENSG00000254777	8	AC022182.1	lincRNA	-0.192193	0.00102144	0.0437849
ENSG00000182307	8	C8orf33	protein_coding	0.0995392	0.00102449	0.0437849
ENSG00000177383	3	MAGEF1	protein_coding	0.11834	0.0010246	0.0437849
ENSG00000203684	1	IBA57-AS1	lincRNA	-0.241528	0.00102697	0.0438005
ENSG00000120333	1	MRPS14	protein_coding	0.0940353	0.00103229	0.043854
ENSG00000008438	19	PGLYRP1	protein_coding	-0.282125	0.00103277	0.043854
ENSG00000252652	11	Y_RNA	misc_RNA	-0.218943	0.00103726	0.043854
ENSG00000263417	18	GTSCR1	lincRNA	0.177531	0.00103823	0.043854
ENSG00000282860	3	RP11-153F10.2	lincRNA	-0.159052	0.00103939	0.043854
ENSG00000214688	10	C10orf105	protein_coding	-0.199952	0.00104866	0.043854
ENSG00000197635	2	DPP4	protein_coding	0.136035	0.00104979	0.043854
ENSG00000174684	11	B4GAT1	protein_coding	0.160064	0.00105232	0.043854
ENSG00000078804	20	TP53INP2	protein_coding	-0.257268	0.00105322	0.043854
ENSG00000239665	10	RP11-295P9.3	processed_transcript	-0.163086	0.00105496	0.043854
ENSG00000248508	15	SRP14-AS1	lincRNA	0.100175	0.00105617	0.043854
ENSG00000172809	17	RPL38	protein_coding	0.143709	0.00105632	0.043854
ENSG00000131469	17	RPL27	protein_coding	0.134061	0.00105672	0.043854
ENSG00000117091	1	CD48	protein_coding	0.110781	0.00105673	0.043854
ENSG00000234297	9	RP11-54D18.4	processed_pseudogene	-0.205541	0.00105996	0.043854
ENSG00000134697	1	GNL2	protein_coding	0.078088	0.00106035	0.043854
ENSG00000116205	1	TCEANC2	protein_coding	0.0498269	0.0010674	0.0439893
ENSG00000180532	19	ZSCAN4	protein_coding	-0.225717	0.00106765	0.0439893
ENSG00000087274	4	ADD1	protein_coding	-0.10723	0.0010736	0.0440594
ENSG00000167207	16	NOD2	protein_coding	-0.179182	0.00107522	0.0440594
ENSG00000106603	7	COA1	protein_coding	-0.0888378	0.00107541	0.0440594
ENSG00000130921	12	C12orf65	protein_coding	0.102904	0.0010794	0.0441083
ENSG00000261114	16	RP11-325K4.2	sense_intronic	-0.142929	0.00108064	0.0441083
ENSG00000128654	2	MTX2	protein_coding	0.109662	0.00108342	0.0441394
ENSG00000188315	3	C3orf62	protein_coding	-0.145601	0.00108755	0.0441923
ENSG00000235903	13	CPB2-AS1	antisense	-0.227631	0.00108877	0.0441923
ENSG00000267338	22	KB-7G2.9	lincRNA	-0.212867	0.00109154	0.0442226
ENSG00000196549	3	MME	protein_coding	-0.244441	0.00110049	0.0444846
ENSG00000106554	7	CHCHD3	protein_coding	0.0805325	0.00110208	0.0444846
ENSG00000279361	17	RP11-360N9.3	TEC	-0.186365	0.00110578	0.0445133
ENSG00000260510	16	AC004381.7	antisense	0.148023	0.0011078	0.0445133
ENSG00000141934	19	PLPP2	protein_coding	0.182648	0.00110998	0.0445133
ENSG00000166783	16	KIAA0430	protein_coding	-0.138241	0.00111285	0.0445133
ENSG00000247626	2	MARS2	protein_coding	0.0935074	0.00111299	0.0445133
ENSG00000188452	2	CERKL	protein_coding	-0.243747	0.0011279	0.0446708
ENSG00000197498	6	RPF2	protein_coding	0.102602	0.00112802	0.0446708
ENSG00000101158	20	NELFCD	protein_coding	0.0922095	0.00113143	0.0446708
ENSG00000181220	7	ZNF746	protein_coding	-0.166735	0.00113165	0.0446708
ENSG00000142168	21	SOD1	protein_coding	0.146927	0.00113251	0.0446708
ENSG00000102738	13	MRPS31	protein_coding	0.0764561	0.00113518	0.0446708
ENSG00000267430	18	RP11-635N19.2	processed_pseudogene	-0.157896	0.00113533	0.0446708
ENSG00000068650	13	ATP11A	protein_coding	-0.207812	0.00113649	0.0446708
ENSG00000076003	2	MCM6	protein_coding	0.121363	0.00113726	0.0446708
ENSG00000230310	19	CTD-2192J16.11	lincRNA	-0.194761	0.00113738	0.0446708
ENSG00000196290	2	NIF3L1	protein_coding	0.0954094	0.00114202	0.0447559
ENSG00000212316	9	RNU6-1228P	snRNA	-0.237487	0.00114499	0.0447559
ENSG00000231721	7	LINC-PINT	antisense	-0.143094	0.00114569	0.0447559
ENSG00000135249	7	RINT1	protein_coding	0.0966823	0.00115209	0.0449255
ENSG00000047578	16	KIAA0556	protein_coding	-0.132436	0.00115846	0.0450933
ENSG00000178035	3	IMPDH2	protein_coding	0.139903	0.00116377	0.0450952
ENSG00000100784	14	RPS6KA5	protein_coding	-0.121511	0.00116484	0.0450952
ENSG00000232334	10	RP11-47G11.2	processed_pseudogene	-0.246331	0.00116713	0.0450952
ENSG00000086827	11	ZW10	protein_coding	0.0707769	0.00116847	0.0450952
ENSG00000187037	7	GPR141	protein_coding	-0.194085	0.00116955	0.0450952
ENSG00000175928	3	LRRN1	protein_coding	-0.257965	0.00117297	0.0450952
ENSG00000197111	12	PCBP2	protein_coding	-0.15966	0.00117345	0.0450952
ENSG00000163235	2	TGFA	protein_coding	-0.23118	0.00117503	0.0450952
ENSG00000226976	6	COX6A1P2	processed_pseudogene	-0.183775	0.00118047	0.0452245
ENSG00000163479	1	SSR2	protein_coding	0.101637	0.00118873	0.0452655
ENSG00000074755	17	ZZEF1	protein_coding	-0.117654	0.00118905	0.0452655
ENSG00000197451	5	HNRNPAB	protein_coding	0.0975266	0.00118907	0.0452655
ENSG00000100216	22	TOMM22	protein_coding	0.13483	0.00119131	0.0452655
ENSG00000172765	3	TMCC1	protein_coding	-0.115193	0.00119531	0.0452655
ENSG00000103365	16	GGA2	protein_coding	0.0870845	0.00119581	0.0452655
ENSG00000166716	15	ZNF592	protein_coding	-0.152946	0.0011985	0.0452655
ENSG00000187605	2	TET3	protein_coding	-0.141882	0.00119874	0.0452655
ENSG00000188649	10	CC2D2B	protein_coding	-0.200844	0.0012002	0.0452655
ENSG00000125630	2	POLR1B	protein_coding	0.10014	0.00120332	0.045305
ENSG00000214110	9	LDHAP4	processed_pseudogene	0.173133	0.00121058	0.0454091
ENSG00000196531	12	NACA	protein_coding	0.103722	0.00121161	0.0454091
ENSG00000005339	16	CREBBP	protein_coding	-0.162113	0.0012209	0.0454091
ENSG00000148358	9	GPR107	protein_coding	-0.103371	0.00122289	0.0454091
ENSG00000166825	15	ANPEP	protein_coding	-0.282743	0.00122409	0.0454091
ENSG00000148483	10	TMEM236	protein_coding	-0.217884	0.00122552	0.0454091
ENSG00000128016	19	ZFP36	protein_coding	-0.170271	0.00122679	0.0454091
ENSG00000211716	7	TRBV9	TR_V_gene	0.153724	0.001227	0.0454091
ENSG00000259788	1	RP11-359K18.3	antisense	0.213424	0.00122702	0.0454091
ENSG00000149177	11	PTPRJ	protein_coding	-0.148637	0.00122793	0.0454091
ENSG00000142937	1	RPS8	protein_coding	0.137929	0.00122896	0.0454091
ENSG00000164296	5	TIGD6	protein_coding	0.11935	0.00123503	0.0454592
ENSG00000149273	11	RPS3	protein_coding	0.151344	0.00123535	0.0454592
ENSG00000096070	6	BRPF3	protein_coding	-0.146515	0.00123656	0.0454592
ENSG00000249876	5	CTC-563A5.4	processed_pseudogene	-0.209351	0.0012399	0.0454826
ENSG00000100024	22	UPB1	protein_coding	-0.203281	0.00124136	0.0454826
ENSG00000109475	4	RPL34	protein_coding	0.151641	0.00124369	0.0454917
ENSG00000259453	15	RP11-815J21.1	sense_intronic	-0.193634	0.00124796	0.0455451
ENSG00000198270	12	TMEM116	protein_coding	0.0964503	0.00124955	0.0455451
ENSG00000158417	2	EIF5B	protein_coding	0.0970037	0.001252	0.0455451
ENSG00000168672	8	FAM84B	protein_coding	0.122872	0.0012535	0.0455451
ENSG00000164466	5	SFXN1	protein_coding	0.0881139	0.00125807	0.0456355
ENSG00000198890	1	PRMT6	protein_coding	0.0986781	0.001262	0.0457019
ENSG00000165502	14	RPL36AL	protein_coding	0.116339	0.0012651	0.0457104
ENSG00000139351	12	SYCP3	protein_coding	-0.161941	0.00126642	0.0457104
ENSG00000163938	3	GNL3	protein_coding	0.121546	0.00127117	0.0458062
ENSG00000108592	17	FTSJ3	protein_coding	0.103503	0.00127467	0.0458472
ENSG00000117395	1	EBNA1BP2	protein_coding	0.117992	0.00127651	0.0458472
ENSG00000142973	1	CYP4B1	protein_coding	0.220678	0.0012848	0.0458929
ENSG00000189091	16	SF3B3	protein_coding	0.0737696	0.00128587	0.0458929
ENSG00000143387	1	CTSK	protein_coding	-0.110695	0.0012861	0.0458929
ENSG00000106638	7	TBL2	protein_coding	0.0933291	0.00128619	0.0458929
ENSG00000129657	17	SEC14L1	protein_coding	-0.162681	0.00128834	0.0458947
ENSG00000106780	9	MEGF9	protein_coding	-0.228046	0.00129773	0.0461541
ENSG00000211753	7	TRBV28	TR_V_gene	0.159678	0.00130157	0.0461652
ENSG00000158769	1	F11R	protein_coding	-0.169094	0.00130807	0.0461652
ENSG00000117139	1	KDM5B	protein_coding	-0.125914	0.00131129	0.0461652
ENSG00000256448	11	RP11-809N8.4	antisense	-0.239328	0.00131273	0.0461652
ENSG00000154237	15	LRRK1	protein_coding	-0.164573	0.00131643	0.0461652
ENSG00000120899	8	PTK2B	protein_coding	-0.157666	0.00132346	0.0461652
ENSG00000075239	11	ACAT1	protein_coding	0.11018	0.00132626	0.0461652
ENSG00000092200	14	RPGRIP1	protein_coding	-0.126175	0.00132645	0.0461652
ENSG00000076321	1	KLHL20	protein_coding	0.0829147	0.00132782	0.0461652
ENSG00000243836	7	WDR86-AS1	processed_transcript	0.147216	0.00133222	0.0461652
ENSG00000260896	16	LINC02170	lincRNA	0.197037	0.00133314	0.0461652
ENSG00000119718	14	EIF2B2	protein_coding	0.0998424	0.00133572	0.0461652
ENSG00000198909	17	MAP3K3	protein_coding	-0.145817	0.00133582	0.0461652
ENSG00000185875	10	THNSL1	protein_coding	0.137158	0.00133644	0.0461652
ENSG00000225580	6	RP1-159M24.1	processed_pseudogene	0.20538	0.00133687	0.0461652
ENSG00000272506	1	RP4-535B20.4	lincRNA	-0.23798	0.00134093	0.0461652
ENSG00000147677	8	EIF3H	protein_coding	0.086829	0.00134239	0.0461652
ENSG00000138378	2	STAT4	protein_coding	0.118787	0.00134327	0.0461652
ENSG00000118181	11	RPS25	protein_coding	0.133368	0.00134439	0.0461652
ENSG00000129654	17	FOXJ1	protein_coding	0.2107	0.00134555	0.0461652
ENSG00000248019	4	FAM13A-AS1	antisense	-0.179079	0.00134616	0.0461652
ENSG00000253008	2	MIR2355	miRNA	-0.207905	0.00134663	0.0461652
ENSG00000244398	11	RP11-466H18.1	processed_pseudogene	0.178607	0.00134667	0.0461652
ENSG00000274765	15	RP11-139H15.7	sense_intronic	-0.193273	0.0013577	0.04646
ENSG00000259379	15	MTND5P32	processed_pseudogene	-0.395071	0.00135952	0.04646
ENSG00000200597	6	RNU1-87P	snRNA	-0.234793	0.00136259	0.0464919
ENSG00000084623	1	EIF3I	protein_coding	0.118248	0.00136553	0.0465196
ENSG00000279447	20	RP4-737E23.6	TEC	-0.225292	0.00137795	0.0467589
ENSG00000070761	16	CFAP20	protein_coding	0.100797	0.00138219	0.0467589
ENSG00000137522	11	RNF121	protein_coding	0.0831976	0.00138456	0.0467589
ENSG00000118816	4	CCNI	protein_coding	-0.177447	0.00138643	0.0467589
ENSG00000145425	4	RPS3A	protein_coding	0.125551	0.00138662	0.0467589
ENSG00000274180	17	NATD1	protein_coding	-0.23181	0.00138954	0.0467589
ENSG00000145730	5	PAM	protein_coding	-0.102077	0.00138966	0.0467589
ENSG00000117751	1	PPP1R8	protein_coding	0.0890343	0.00138968	0.0467589
ENSG00000282508	19	LINC01002	processed_transcript	-0.238907	0.00139245	0.0467613
ENSG00000272540	6	XXbac-BPG252P9.9	antisense	-0.224793	0.00139404	0.0467613
ENSG00000128165	22	ADM2	protein_coding	-0.21383	0.00139806	0.0468242
ENSG00000246016	5	LINC01513	antisense	-0.233907	0.00140545	0.0468981
ENSG00000147684	8	NDUFB9	protein_coding	0.11068	0.00140638	0.0468981
ENSG00000268027	19	AC006129.2	lincRNA	0.117617	0.00140769	0.0468981
ENSG00000157388	3	CACNA1D	protein_coding	-0.181367	0.0014131	0.0468981
ENSG00000250461	5	RP11-631M6.2	processed_pseudogene	-0.223289	0.00141316	0.0468981
ENSG00000153207	1	AHCTF1	protein_coding	-0.0972954	0.00141396	0.0468981
ENSG00000148660	10	CAMK2G	protein_coding	-0.116614	0.00141898	0.0468981
ENSG00000269971	1	RP3-426I6.5	sense_intronic	-0.163174	0.00142588	0.0468981
ENSG00000124214	20	STAU1	protein_coding	-0.103392	0.00142994	0.0468981
ENSG00000150527	14	CTAGE5	protein_coding	-0.126737	0.00143009	0.0468981
ENSG00000178075	3	GRAMD1C	protein_coding	-0.189195	0.00143026	0.0468981
ENSG00000250565	2	ATP6V1E2	protein_coding	0.100123	0.0014316	0.0468981
ENSG00000275056	16	RP11-127I20.8	sense_intronic	-0.164951	0.00143169	0.0468981
ENSG00000198673	12	FAM19A2	protein_coding	-0.146144	0.00143391	0.0468981
ENSG00000169598	1	DFFB	protein_coding	0.0816835	0.0014342	0.0468981
ENSG00000266256	18	LINC00683	lincRNA	-0.223315	0.00143463	0.0468981
ENSG00000237803	2	LINC00211	lincRNA	-0.189606	0.00143857	0.046952
ENSG00000228327	1	RP11-206L10.2	transcribed_unprocessed_pseudogene	-0.192465	0.00144058	0.046952
ENSG00000072110	14	ACTN1	protein_coding	-0.182571	0.0014458	0.0470455
ENSG00000226084	1	RP4-706A16.3	processed_pseudogene	0.183448	0.00144883	0.0470455
ENSG00000207802	20	MIR646	miRNA	-0.228665	0.00145105	0.0470455
ENSG00000261371	17	PECAM1	protein_coding	-0.127337	0.00145469	0.0470455
ENSG00000135709	16	KIAA0513	protein_coding	-0.15426	0.00145514	0.0470455
ENSG00000162086	16	ZNF75A	protein_coding	0.0864248	0.00145753	0.0470455
ENSG00000166900	11	STX3	protein_coding	-0.191046	0.00145853	0.0470455
ENSG00000261451	8	RP11-981G7.1	sense_overlapping	-0.225498	0.00146477	0.0471771
ENSG00000264745	18	TTC39C-AS1	antisense	0.178998	0.00146747	0.0471947
ENSG00000113263	5	ITK	protein_coding	0.106004	0.00147204	0.0472297
ENSG00000228008	3	CTD-2330K9.3	antisense	-0.197222	0.00147413	0.0472297
ENSG00000178982	19	EIF3K	protein_coding	0.130852	0.00147524	0.0472297
ENSG00000237827	10	RPS15AP29	processed_pseudogene	-0.252402	0.00147744	0.0472297
ENSG00000213261	7	EEF1B2P6	processed_pseudogene	0.185002	0.00147938	0.0472297
ENSG00000101365	20	IDH3B	protein_coding	0.105528	0.00148624	0.0473337
ENSG00000118900	16	UBN1	protein_coding	-0.164991	0.00148697	0.0473337
ENSG00000146278	6	PNRC1	protein_coding	-0.118522	0.0014946	0.047482
ENSG00000130703	20	OSBPL2	protein_coding	-0.101165	0.00149638	0.047482
ENSG00000107537	10	PHYH	protein_coding	0.111486	0.00150162	0.047482
ENSG00000244731	6	C4A	protein_coding	-0.233037	0.00150523	0.047482
ENSG00000224875	2	AC083949.1	antisense	0.165906	0.00150787	0.047482
ENSG00000235629	3	AC090952.5	antisense	-0.2381	0.00150805	0.047482
ENSG00000131389	3	SLC6A6	protein_coding	-0.179389	0.00150827	0.047482
ENSG00000213073	6	RP11-288H12.3	transcribed_processed_pseudogene	-0.243012	0.0015119	0.047482
ENSG00000196458	12	ZNF605	protein_coding	0.083985	0.0015162	0.047482
ENSG00000120733	5	KDM3B	protein_coding	-0.111029	0.00151807	0.047482
ENSG00000115594	2	IL1R1	protein_coding	-0.236385	0.00151855	0.047482
ENSG00000278231	20	RP5-906C1.1	lincRNA	-0.166703	0.00151931	0.047482
ENSG00000211796	14	TRAV16	TR_V_gene	0.17126	0.00152137	0.047482
ENSG00000272196	1	HIST2H2AA4	protein_coding	-0.356691	0.00152207	0.047482
ENSG00000204625	6	HCG9	lincRNA	-0.234566	0.00152695	0.0475542
ENSG00000163349	1	HIPK1	protein_coding	-0.111666	0.00152902	0.0475542
ENSG00000174547	11	MRPL11	protein_coding	0.139497	0.00153338	0.0475542
ENSG00000130818	19	ZNF426	protein_coding	0.0907148	0.00153715	0.0475542
ENSG00000197763	3	TXNRD3	protein_coding	0.129938	0.00153732	0.0475542
ENSG00000115539	2	PDCL3	protein_coding	0.127507	0.00154199	0.0475542
ENSG00000283041	7	RP11-371A22.1	processed_pseudogene	0.158762	0.00154461	0.0475542
ENSG00000108405	17	P2RX1	protein_coding	-0.1688	0.00154529	0.0475542
ENSG00000133256	4	PDE6B	protein_coding	0.137013	0.00154559	0.0475542
ENSG00000149196	11	HIKESHI	protein_coding	0.0932152	0.0015476	0.0475542
ENSG00000232645	20	LINC01431	lincRNA	-0.193743	0.00155041	0.0475542
ENSG00000169087	3	HSPBAP1	protein_coding	-0.0868604	0.00155214	0.0475542
ENSG00000254615	8	RP11-395G23.3	lincRNA	0.189011	0.00155705	0.0475542
ENSG00000125149	16	C16orf70	protein_coding	-0.109031	0.00155828	0.0475542
ENSG00000231826	2	LINC01819	lincRNA	-0.154887	0.00156384	0.0475542
ENSG00000214160	3	ALG3	protein_coding	0.110018	0.0015641	0.0475542
ENSG00000211713	7	TRBV6-4	TR_V_gene	0.196772	0.00156699	0.0475542
ENSG00000017797	18	RALBP1	protein_coding	-0.10501	0.00156765	0.0475542
ENSG00000137054	9	POLR1E	protein_coding	0.127198	0.00157095	0.0475542
ENSG00000111602	12	TIMELESS	protein_coding	0.109861	0.00157242	0.0475542
ENSG00000171453	6	POLR1C	protein_coding	0.117399	0.00157624	0.0475542
ENSG00000255339	10	RP11-411B6.6	protein_coding	-0.175232	0.00158149	0.0475542
ENSG00000163382	1	NAXE	protein_coding	0.139594	0.0015824	0.0475542
ENSG00000249212	4	ATP1B1P1	unprocessed_pseudogene	-0.197821	0.00158261	0.0475542
ENSG00000184613	12	NELL2	protein_coding	0.144469	0.00158298	0.0475542
ENSG00000129933	19	MAU2	protein_coding	-0.136447	0.001584	0.0475542
ENSG00000239900	22	ADSL	protein_coding	0.0681958	0.00158607	0.0475542
ENSG00000135297	6	MTO1	protein_coding	0.0710624	0.00158676	0.0475542
ENSG00000212257	1	RNU6-1176P	snRNA	-0.281784	0.00158754	0.0475542
ENSG00000168496	11	FEN1	protein_coding	0.131569	0.00159024	0.0475701
ENSG00000136950	9	ARPC5L	protein_coding	0.1175	0.00159368	0.047576
ENSG00000182983	3	ZNF662	protein_coding	0.154353	0.00159704	0.047576
ENSG00000160229	19	ZNF66	protein_coding	-0.13606	0.00159767	0.047576
ENSG00000152782	10	PANK1	protein_coding	0.12722	0.00159988	0.047576
ENSG00000101236	20	RNF24	protein_coding	-0.265582	0.00160134	0.047576
ENSG00000156510	10	HKDC1	protein_coding	0.13711	0.00160623	0.0476565
ENSG00000124383	2	MPHOSPH10	protein_coding	0.109375	0.00161455	0.0477207
ENSG00000055609	7	KMT2C	protein_coding	-0.119583	0.00161512	0.0477207
ENSG00000008277	7	ADAM22	protein_coding	0.105452	0.0016166	0.0477207
ENSG00000117174	1	ZNHIT6	protein_coding	0.107139	0.00161915	0.0477207
ENSG00000270137	8	CTC-137K3.1	sense_intronic	-0.200898	0.00162163	0.0477207
ENSG00000130935	17	NOL11	protein_coding	0.0961657	0.00162281	0.0477207
ENSG00000178607	17	ERN1	protein_coding	-0.147374	0.00162369	0.0477207
ENSG00000059728	2	MXD1	protein_coding	-0.202678	0.00162743	0.0477609
ENSG00000090861	16	AARS	protein_coding	0.111774	0.00162943	0.0477609
ENSG00000196730	9	DAPK1	protein_coding	-0.134977	0.00163854	0.0479634
ENSG00000245958	4	RP11-33B1.1	transcribed_unprocessed_pseudogene	-0.141356	0.00164395	0.0480573
ENSG00000240344	2	PPIL3	protein_coding	0.0920964	0.00165797	0.0482967
ENSG00000267838	19	AC008746.12	lincRNA	-0.202105	0.00165936	0.0482967
ENSG00000212447	9	SNORD90	snoRNA	-0.239012	0.00165969	0.0482967
ENSG00000211776	14	TRAV2	TR_V_gene	0.162362	0.00166098	0.0482967
ENSG00000176659	20	C20orf197	lincRNA	-0.11768	0.00167067	0.0484704
ENSG00000147604	8	RPL7	protein_coding	0.118984	0.00167139	0.0484704
ENSG00000100647	14	SUSD6	protein_coding	-0.214343	0.00167864	0.048616
ENSG00000198796	18	ALPK2	protein_coding	0.152004	0.00168248	0.0486627
ENSG00000141219	17	C17orf80	protein_coding	0.0801081	0.00168736	0.048709
ENSG00000124374	2	PAIP2B	protein_coding	0.125324	0.00168968	0.048709
ENSG00000204920	19	ZNF155	protein_coding	0.0823451	0.00169077	0.048709
ENSG00000169131	5	ZNF354A	protein_coding	-0.0914611	0.00169704	0.0488251
ENSG00000174840	3	PDE12	protein_coding	0.0960186	0.00170101	0.048875
ENSG00000067798	12	NAV3	protein_coding	-0.209656	0.00170362	0.0488856
ENSG00000185721	22	DRG1	protein_coding	0.0897561	0.00171501	0.0491459
ENSG00000108561	17	C1QBP	protein_coding	0.112981	0.00171932	0.0491459
ENSG00000196419	22	XRCC6	protein_coding	0.105416	0.00171944	0.0491459
ENSG00000077157	1	PPP1R12B	protein_coding	-0.175115	0.00172558	0.0492098
ENSG00000179299	4	NSUN7	protein_coding	-0.211045	0.00172687	0.0492098
ENSG00000116514	1	RNF19B	protein_coding	-0.191757	0.00172844	0.0492098
ENSG00000198369	2	SPRED2	protein_coding	-0.171382	0.00173225	0.0492541
ENSG00000277840	12	RP11-103B5.4	sense_intronic	-0.227178	0.00173685	0.0493205
ENSG00000118263	2	KLF7	protein_coding	-0.160168	0.00174256	0.0494185
ENSG00000111641	12	NOP2	protein_coding	0.115449	0.00175403	0.0496792
ENSG00000004779	16	NDUFAB1	protein_coding	0.117092	0.00176023	0.0497877
ENSG00000149929	16	HIRIP3	protein_coding	0.141614	0.00176242	0.0497877
ENSG00000092208	14	GEMIN2	protein_coding	0.106247	0.00176781	0.0498496
ENSG00000247572	5	CKMT2-AS1	antisense	0.11642	0.00176918	0.0498496
ENSG00000262001	18	DLGAP1-AS2	antisense	-0.174129	0.00177172	0.0498572
ENSG00000228403	10	RP11-563N6.6	sense_intronic	-0.235157	0.00177689	0.0499381
ENSG00000257335	7	MGAM	protein_coding	-0.276805	0.00178117	0.049994
ENSG00000143515	1	ATP8B2	protein_coding	0.113659	0.00178347	0.0499943

## Sheet: ST4. ∆RMDQ_male
gene	chr	gene name	gene biotype	estimate	pval	padj
ENSG00000226976	6	COX6A1P2	processed_pseudogene	-0.0820311	9.33533e-07	0.017806
ENSG00000175691	19	ZNF77	protein_coding	0.051971	1.89474e-06	0.017806
ENSG00000125618	2	PAX8	protein_coding	0.114944	3.06741e-06	0.017806
ENSG00000164284	5	GRPEL2	protein_coding	0.0515101	3.26162e-06	0.017806
ENSG00000143194	1	MAEL	protein_coding	0.111937	4.16505e-06	0.0181905
ENSG00000261114	16	RP11-325K4.2	sense_intronic	-0.0657894	1.00855e-05	0.0304456
ENSG00000279082	20	LINC01727	lincRNA	0.0665856	1.07376e-05	0.0304456
ENSG00000260475	10	RP11-85A1.3	lincRNA	-0.0934873	1.11538e-05	0.0304456
ENSG00000164494	6	PDSS2	protein_coding	0.0403771	1.30409e-05	0.0316417
ENSG00000233296	2	AC092159.2	antisense	-0.0850413	1.45166e-05	0.0316998
ENSG00000124532	6	MRS2	protein_coding	0.0299646	1.71438e-05	0.0321099
ENSG00000186188	10	FFAR4	protein_coding	0.105887	2.07045e-05	0.0321099
ENSG00000273218	19	LLNLR-246C6.1	lincRNA	-0.117251	2.09506e-05	0.0321099
ENSG00000273192	22	CITF22-1A6.3	lincRNA	-0.0727031	2.17703e-05	0.0321099
ENSG00000260052	16	CTC-527H23.3	lincRNA	-0.0862814	2.39476e-05	0.0321099
ENSG00000266365	17	RP11-51L5.3	unprocessed_pseudogene	0.113918	2.74301e-05	0.0321099
ENSG00000239823	17	Y_RNA	misc_RNA	-0.0772146	2.90407e-05	0.0321099
ENSG00000145362	4	ANK2	protein_coding	0.0797412	3.0851e-05	0.0321099
ENSG00000233524	13	RANP8	processed_pseudogene	0.0661657	3.33426e-05	0.0321099
ENSG00000252464	5	RN7SKP70	misc_RNA	-0.0660761	3.35375e-05	0.0321099
ENSG00000116544	1	DLGAP3	protein_coding	-0.0718015	4.04099e-05	0.0321099
ENSG00000043591	10	ADRB1	protein_coding	0.107075	4.0449e-05	0.0321099
ENSG00000118200	1	CAMSAP2	protein_coding	0.053533	4.32359e-05	0.0321099
ENSG00000256553	14	TRAV1-2	TR_V_gene	0.0716115	4.35335e-05	0.0321099
ENSG00000229473	13	RGS17P1	processed_pseudogene	-0.0746029	4.40267e-05	0.0321099
ENSG00000182118	1	FAM89A	protein_coding	0.0592182	4.50609e-05	0.0321099
ENSG00000132518	17	GUCY2D	protein_coding	-0.0552662	4.71135e-05	0.0321099
ENSG00000103876	15	FAH	protein_coding	-0.0391601	4.72471e-05	0.0321099
ENSG00000221510	7	MIR548O	miRNA	-0.0577492	4.79469e-05	0.0321099
ENSG00000158079	9	PTPDC1	protein_coding	0.0370359	4.90551e-05	0.0321099
ENSG00000180532	19	ZSCAN4	protein_coding	-0.0904952	4.91119e-05	0.0321099
ENSG00000015568	2	RGPD5	protein_coding	0.0503943	4.99307e-05	0.0321099
ENSG00000268205	19	CTC-444N24.11	lincRNA	0.0433634	5.06688e-05	0.0321099
ENSG00000114948	2	ADAM23	protein_coding	0.0511451	5.15296e-05	0.0321099
ENSG00000165078	8	CPA6	protein_coding	-0.0893306	5.2218e-05	0.0321099
ENSG00000276961	8	MIR7848	miRNA	-0.101526	5.29357e-05	0.0321099
ENSG00000100991	20	TRPC4AP	protein_coding	-0.0225929	6.03302e-05	0.0356062
ENSG00000186665	17	C17orf58	protein_coding	0.0642725	7.38045e-05	0.0402208
ENSG00000263731	17	RP11-498C9.15	lincRNA	0.0537002	7.4253e-05	0.0402208
ENSG00000053328	6	METTL24	protein_coding	0.0691234	7.55787e-05	0.0402208
ENSG00000239961	19	LILRA4	protein_coding	-0.0614806	7.63072e-05	0.0402208
ENSG00000100600	14	LGMN	protein_coding	0.069489	7.8617e-05	0.0402208
ENSG00000071575	2	TRIB2	protein_coding	0.0354116	7.92002e-05	0.0402208
ENSG00000199024	20	MIR103A2	miRNA	-0.0868573	8.47085e-05	0.0412258
ENSG00000233559	7	LINC00513	lincRNA	-0.100253	8.49549e-05	0.0412258
ENSG00000282393	19	CTD-3113P16.11	lincRNA	0.0794141	9.05498e-05	0.0429185
ENSG00000179362	15	HMGN2P46	transcribed_processed_pseudogene	0.095865	9.23739e-05	0.0429185
ENSG00000188343	8	FAM92A	protein_coding	0.0560787	9.59604e-05	0.0433959
ENSG00000197763	3	TXNRD3	protein_coding	0.0455657	9.73759e-05	0.0433959
ENSG00000252157	4	RNU6-479P	snRNA	-0.0959442	0.000103488	0.0448184
ENSG00000170509	4	HSD17B13	protein_coding	-0.0689124	0.000107362	0.0448184
ENSG00000241547	1	ACTG1P20	processed_pseudogene	-0.0801447	0.00010975	0.0448184
ENSG00000204427	6	ABHD16A	protein_coding	-0.0462442	0.000112593	0.0448184
ENSG00000221264	3	MIR1284	miRNA	-0.0735541	0.000112774	0.0448184
ENSG00000228956	3	SATB1-AS1	processed_transcript	0.0300794	0.000112882	0.0448184
ENSG00000267470	19	ZNF571-AS1	antisense	-0.0520341	0.000115102	0.0448837
ENSG00000222032	2	AC112721.2	lincRNA	0.0780513	0.000117251	0.0449195
ENSG00000261064	15	RP11-1000B6.3	lincRNA	-0.0508277	0.000120934	0.0450373
ENSG00000184613	12	NELL2	protein_coding	0.0452728	0.000122959	0.0450373
ENSG00000230310	19	CTD-2192J16.11	lincRNA	-0.0635627	0.000125951	0.0450373
ENSG00000164466	5	SFXN1	protein_coding	0.0396168	0.000130324	0.0450373
ENSG00000108179	10	PPIF	protein_coding	-0.0506055	0.000131077	0.0450373
ENSG00000211778	14	TRAV4	TR_V_gene	0.0571734	0.000131505	0.0450373
ENSG00000005100	17	DHX33	protein_coding	0.0292673	0.000131995	0.0450373
ENSG00000254528	11	RP11-728F11.4	antisense	-0.0528272	0.000134195	0.0450833
ENSG00000229536	2	AC079776.1	lincRNA	-0.0692391	0.000136459	0.0451493
ENSG00000128050	4	PAICS	protein_coding	0.0465624	0.00013896	0.0452906
ENSG00000218809	6	RP1-229K20.5	unprocessed_pseudogene	-0.0979993	0.000142	0.0456007
ENSG00000268583	19	CTC-453G23.8	antisense	-0.0593166	0.000146704	0.0464286
ENSG00000087448	12	KLHL42	protein_coding	0.0281233	0.000152731	0.0472557
ENSG00000134352	5	IL6ST	protein_coding	0.0361892	0.00015537	0.0472557
ENSG00000260563	17	RP13-516M14.1	lincRNA	-0.0691737	0.000156685	0.0472557
ENSG00000145103	3	ILDR1	protein_coding	-0.112023	0.000157974	0.0472557
ENSG00000180730	13	SHISA2	protein_coding	0.0845864	0.000164816	0.0486364
ENSG00000207326	1	Y_RNA	misc_RNA	0.0736061	0.000169788	0.0493744
ENSG00000074527	12	NTN4	protein_coding	0.0644693	0.00017226	0.0493744
ENSG00000083123	6	BCKDHB	protein_coding	0.0358784	0.000175239	0.0493744
ENSG00000239820	14	RN7SL213P	misc_RNA	-0.0716241	0.000176361	0.0493744
ENSG00000267216	19	AC010642.1	protein_coding	-0.0593742	0.000179869	0.049403
ENSG00000165275	9	TRMT10B	protein_coding	0.0298421	0.000183031	0.049403
ENSG00000211714	7	TRBV7-3	TR_V_gene	0.057027	0.000184456	0.049403
ENSG00000271797	5	CTC-428G20.6	antisense	0.0405749	0.000185513	0.049403
ENSG00000167912	8	RP11-25K19.1	antisense	0.0685652	0.000188122	0.0494941
ENSG00000211818	14	TRAV39	TR_V_gene	0.0471023	0.000196033	0.0499357
ENSG00000006042	17	TMEM98	protein_coding	0.0784525	0.000198568	0.0499357
ENSG00000218283	1	MORF4L1P1	processed_pseudogene	0.0569274	0.00020043	0.0499357
ENSG00000269971	1	RP3-426I6.5	sense_intronic	-0.061685	0.000202072	0.0499357
ENSG00000224094	3	RPS24P8	processed_pseudogene	0.0717402	0.000202189	0.0499357
ENSG00000187553	10	CYP26C1	protein_coding	-0.0663814	0.000204884	0.0499357
ENSG00000135299	6	ANKRD6	protein_coding	-0.0395078	0.000205807	0.0499357

## Sheet: ST5. ∆RMDQ_female
gene	chr	gene name	gene biotype	estimate	pval	padj
ENSG00000132259	11	CNGA4	protein_coding	0.0611477	8.11989e-07	0.0177314
ENSG00000171084	3	FAM86JP	transcribed_unprocessed_pseudogene	0.0418798	1.67489e-06	0.0182873
ENSG00000260796	16	RP11-1348G14.5	antisense	-0.0526563	3.72087e-06	0.0270842

## Sheet: ST6. ∆NRS_males
gene	chr	gene name	gene biotype	estimate	pval	padj
ENSG00000175691	19	ZNF77	protein_coding	0.129946	2.33259e-08	0.000509368
ENSG00000212246	2	RNU6-360P	snRNA	-0.264518	9.45424e-08	0.00103226
ENSG00000261114	16	RP11-325K4.2	sense_intronic	-0.165594	2.30859e-07	0.00168042
ENSG00000100600	14	LGMN	protein_coding	0.187499	3.52989e-07	0.00192706
ENSG00000100991	20	TRPC4AP	protein_coding	-0.0579591	5.10707e-07	0.00223046
ENSG00000218073	6	RP1-13D10.2	processed_pseudogene	-0.250827	7.01426e-07	0.00255284
ENSG00000274008	10	Metazoa_SRP	misc_RNA	-0.209046	9.53637e-07	0.00295822
ENSG00000224094	3	RPS24P8	processed_pseudogene	0.191355	1.11503e-06	0.00295822
ENSG00000267430	18	RP11-635N19.2	processed_pseudogene	-0.187514	1.21921e-06	0.00295822
ENSG00000216813	6	RP11-812I20.2	processed_pseudogene	-0.203335	1.64118e-06	0.00358385
ENSG00000252464	5	RN7SKP70	misc_RNA	-0.158491	2.51918e-06	0.00433035
ENSG00000140527	15	WDR93	protein_coding	0.205301	3.0763e-06	0.00433035
ENSG00000233559	7	LINC00513	lincRNA	-0.252137	3.15134e-06	0.00433035
ENSG00000133935	14	C14orf1	protein_coding	0.121416	3.45996e-06	0.00433035
ENSG00000185829	17	ARL17A	protein_coding	-0.149615	3.5018e-06	0.00433035
ENSG00000198974	1	MIR30E	miRNA	-0.174199	3.52727e-06	0.00433035
ENSG00000214110	9	LDHAP4	processed_pseudogene	0.189917	3.59831e-06	0.00433035
ENSG00000164284	5	GRPEL2	protein_coding	0.112161	4.20484e-06	0.00433035
ENSG00000179523	15	EIF3J-AS1	lincRNA	-0.0771988	4.53128e-06	0.00433035
ENSG00000269971	1	RP3-426I6.5	sense_intronic	-0.157999	4.56509e-06	0.00433035
ENSG00000198216	1	CACNA1E	protein_coding	-0.24119	4.63069e-06	0.00433035
ENSG00000218208	6	RPS27AP11	processed_pseudogene	0.176723	4.68171e-06	0.00433035
ENSG00000279631	10	RP11-573G6.4	TEC	-0.13782	4.82379e-06	0.00433035
ENSG00000179362	15	HMGN2P46	transcribed_processed_pseudogene	0.238167	4.82843e-06	0.00433035
ENSG00000203684	1	IBA57-AS1	lincRNA	-0.241777	4.95758e-06	0.00433035
ENSG00000006042	17	TMEM98	protein_coding	0.196816	5.5265e-06	0.0045114
ENSG00000168569	11	TMEM223	protein_coding	0.119225	5.57804e-06	0.0045114
ENSG00000261471	16	RP11-61F12.1	antisense	-0.27034	6.72162e-06	0.00524214
ENSG00000215769	17	ARHGAP27P1-BPTFP1-KPNA2P3	processed_transcript	-0.0991909	7.47022e-06	0.00562507
ENSG00000182118	1	FAM89A	protein_coding	0.141355	8.55585e-06	0.0062278
ENSG00000262001	18	DLGAP1-AS2	antisense	-0.182676	8.87867e-06	0.00625431
ENSG00000112983	5	BRD8	protein_coding	-0.0851953	9.5517e-06	0.00651814
ENSG00000276961	8	MIR7848	miRNA	-0.237003	1.07867e-05	0.00695993
ENSG00000222267	8	RNU6-892P	snRNA	-0.183106	1.08365e-05	0.00695993
ENSG00000224699	1	LAMTOR5-AS1	processed_transcript	-0.152364	1.15105e-05	0.00718154
ENSG00000105501	19	SIGLEC5	protein_coding	-0.175153	1.22715e-05	0.00722211
ENSG00000240669	4	RP11-555K12.2	processed_pseudogene	-0.24649	1.27119e-05	0.00722211
ENSG00000211491	13	MIR320D1	miRNA	-0.196036	1.29211e-05	0.00722211
ENSG00000211714	7	TRBV7-3	TR_V_gene	0.139354	1.30683e-05	0.00722211
ENSG00000169213	1	RAB3B	protein_coding	0.220785	1.3345e-05	0.00722211
ENSG00000230207	9	RPL4P5	processed_pseudogene	0.198645	1.35599e-05	0.00722211
ENSG00000269921	4	RP11-646I6.5	lincRNA	-0.186805	1.42569e-05	0.00737698
ENSG00000235092	2	ID2-AS1	antisense	-0.176186	1.45263e-05	0.00737698
ENSG00000207988	4	MIR576	miRNA	-0.273904	1.61593e-05	0.00801979
ENSG00000175782	12	SLC35E3	protein_coding	-0.0583431	1.7092e-05	0.00813908
ENSG00000254860	11	TMEM9B-AS1	antisense	-0.213573	1.74641e-05	0.00813908
ENSG00000107164	9	FUBP3	protein_coding	0.0788334	1.77954e-05	0.00813908
ENSG00000224531	6	SMIM13	protein_coding	0.115801	1.78906e-05	0.00813908
ENSG00000230366	21	DSCR9	lincRNA	-0.146357	1.83033e-05	0.00815692
ENSG00000106526	7	ACTR3C	protein_coding	-0.143544	1.97237e-05	0.00848807
ENSG00000218809	6	RP1-229K20.5	unprocessed_pseudogene	-0.234336	1.98238e-05	0.00848807
ENSG00000211445	5	GPX3	protein_coding	-0.190311	2.15957e-05	0.00894397
ENSG00000136244	7	IL6	protein_coding	0.18296	2.17077e-05	0.00894397
ENSG00000182774	15	RPS17	protein_coding	0.114597	2.27638e-05	0.00920544
ENSG00000244004	4	RP11-1396O13.2	processed_pseudogene	0.243825	2.47371e-05	0.00982154
ENSG00000274737	12	RP5-1057I20.6	sense_intronic	-0.182521	2.58814e-05	0.0100345
ENSG00000284526	17	RP11-666A8.13	protein_coding	-0.211165	2.61924e-05	0.0100345
ENSG00000256553	14	TRAV1-2	TR_V_gene	0.160053	2.77827e-05	0.0104602
ENSG00000268279	3	RP11-434D12.1	protein_coding	-0.171709	2.9975e-05	0.0109812
ENSG00000240853	9	RN7SL328P	misc_RNA	-0.172993	3.01724e-05	0.0109812
ENSG00000071575	2	TRIB2	protein_coding	0.0808198	3.18325e-05	0.0113955
ENSG00000154079	6	SDHAF4	protein_coding	0.0814492	3.24168e-05	0.0114175
ENSG00000263731	17	RP11-498C9.15	lincRNA	0.121701	3.51889e-05	0.0121972
ENSG00000272993	1	RP11-196G18.24	lincRNA	-0.161431	3.82671e-05	0.0129144
ENSG00000180532	19	ZSCAN4	protein_coding	-0.201287	3.88026e-05	0.0129144
ENSG00000241547	1	ACTG1P20	processed_pseudogene	-0.184176	3.91993e-05	0.0129144
ENSG00000165572	13	KBTBD6	protein_coding	0.0901069	3.96239e-05	0.0129144
ENSG00000075975	3	MKRN2	protein_coding	0.0461173	4.14694e-05	0.0130027
ENSG00000087448	12	KLHL42	protein_coding	0.0673692	4.22052e-05	0.0130027
ENSG00000164109	4	MAD2L1	protein_coding	0.135443	4.22527e-05	0.0130027
ENSG00000177150	18	FAM210A	protein_coding	0.0927207	4.22765e-05	0.0130027
ENSG00000005100	17	DHX33	protein_coding	0.0676095	4.29746e-05	0.0130338
ENSG00000083123	6	BCKDHB	protein_coding	0.084002	4.40092e-05	0.0131648
ENSG00000123329	12	ARHGAP9	protein_coding	-0.153909	4.51436e-05	0.0133216
ENSG00000222345	3	SNORD19	snoRNA	-0.153893	4.63086e-05	0.0134832
ENSG00000171863	2	RPS7	protein_coding	0.092829	4.79741e-05	0.0135971
ENSG00000130396	6	AFDN	protein_coding	-0.102763	4.87223e-05	0.0135971
ENSG00000131471	17	AOC3	protein_coding	-0.330265	4.8727e-05	0.0135971
ENSG00000239975	2	IGKV1D-33	IG_V_gene	0.272588	4.91904e-05	0.0135971
ENSG00000128050	4	PAICS	protein_coding	0.105472	4.99592e-05	0.013637
ENSG00000138442	2	WDR12	protein_coding	0.0919313	5.12332e-05	0.0138121
ENSG00000284343	15	MIR631	miRNA	-0.229158	5.22258e-05	0.013908
ENSG00000008988	8	RPS20	protein_coding	0.0907585	5.49505e-05	0.0143097
ENSG00000186529	19	CYP4F3	protein_coding	-0.225474	5.56185e-05	0.0143097
ENSG00000108179	10	PPIF	protein_coding	-0.115568	5.57e-05	0.0143097
ENSG00000207763	12	MIR617	miRNA	-0.21579	5.74783e-05	0.0145948
ENSG00000257176	12	RP11-996F15.2	antisense	-0.135581	5.84429e-05	0.0145974
ENSG00000184517	16	ZFP1	protein_coding	0.0974753	5.88253e-05	0.0145974
ENSG00000237977	22	EIF4HP2	processed_pseudogene	-0.243751	5.95257e-05	0.0146052
ENSG00000058866	3	DGKG	protein_coding	-0.170585	6.21532e-05	0.0150804
ENSG00000235629	3	AC090952.5	antisense	-0.230669	6.5008e-05	0.0155998
ENSG00000122378	10	FAM213A	protein_coding	0.107866	6.97678e-05	0.0163875
ENSG00000236535	1	RC3H1-IT1	sense_intronic	-0.140214	6.97916e-05	0.0163875
ENSG00000278990	14	RP11-1127D7.2	TEC	-0.217361	7.17474e-05	0.0165328
ENSG00000166557	15	TMED3	protein_coding	0.0808831	7.24426e-05	0.0165328
ENSG00000239419	7	RN7SL535P	misc_RNA	-0.211598	7.29527e-05	0.0165328
ENSG00000189134	6	NKAPL	protein_coding	-0.113716	7.34389e-05	0.0165328
ENSG00000225695	2	HNRNPA1P35	processed_pseudogene	0.138031	7.73446e-05	0.0169735
ENSG00000142687	1	KIAA0319L	protein_coding	-0.124893	7.77263e-05	0.0169735
ENSG00000277715	12	RP11-651L5.3	antisense	-0.171649	7.81898e-05	0.0169735
ENSG00000234073	3	AC011816.1	processed_pseudogene	-0.167277	7.85054e-05	0.0169735
ENSG00000226084	1	RP4-706A16.3	processed_pseudogene	0.164988	8.02334e-05	0.0171682
ENSG00000182107	14	TMEM30B	protein_coding	0.1292	8.09786e-05	0.0171682
ENSG00000181350	17	LRRC75A	protein_coding	-0.172742	8.21162e-05	0.017242
ENSG00000271755	6	RP1-153G14.4	lincRNA	-0.165089	8.43065e-05	0.0173462
ENSG00000105559	19	PLEKHA4	protein_coding	0.108326	8.58313e-05	0.0173462
ENSG00000168439	11	STIP1	protein_coding	0.0930043	8.62797e-05	0.0173462
ENSG00000177842	3	ZNF620	protein_coding	0.0763993	8.78797e-05	0.0173462
ENSG00000267088	18	RP11-115N12.1	processed_pseudogene	-0.161983	8.86603e-05	0.0173462
ENSG00000211706	7	TRBV6-1	TR_V_gene	0.159324	8.89713e-05	0.0173462
ENSG00000118402	6	ELOVL4	protein_coding	0.126479	8.96264e-05	0.0173462
ENSG00000135299	6	ANKRD6	protein_coding	-0.0921121	9.00902e-05	0.0173462
ENSG00000167995	11	BEST1	protein_coding	-0.211421	9.05748e-05	0.0173462
ENSG00000184208	22	C22orf46	protein_coding	0.0678539	9.06635e-05	0.0173462
ENSG00000186073	15	C15orf41	protein_coding	0.101847	9.13501e-05	0.0173462
ENSG00000172349	15	IL16	protein_coding	-0.0601775	9.35909e-05	0.0174978
ENSG00000228008	3	CTD-2330K9.3	antisense	-0.243109	9.37514e-05	0.0174978
ENSG00000186188	10	FFAR4	protein_coding	0.217528	9.7681e-05	0.0178507
ENSG00000130684	20	ZNF337	protein_coding	0.0788753	9.80851e-05	0.0178507
ENSG00000196547	15	MAN2A2	protein_coding	-0.128315	9.80941e-05	0.0178507
ENSG00000154645	21	CHODL	protein_coding	0.205119	0.000103569	0.0180034
ENSG00000269858	19	EGLN2	protein_coding	-0.142882	0.000105222	0.0180034
ENSG00000150764	11	DIXDC1	protein_coding	0.125347	0.000105916	0.0180034
ENSG00000279811	18	RP11-862L9.2	TEC	-0.209576	0.000108327	0.0180034
ENSG00000234004	1	RP11-543B16.1	processed_pseudogene	0.232442	0.000108462	0.0180034
ENSG00000268205	19	CTC-444N24.11	lincRNA	0.0918891	0.000108915	0.0180034
ENSG00000142556	19	ZNF614	protein_coding	0.0963168	0.000109586	0.0180034
ENSG00000183604	16	SMG1P5	transcribed_unprocessed_pseudogene	-0.129164	0.000109976	0.0180034
ENSG00000258352	12	RP11-23J18.1	transcribed_processed_pseudogene	0.137259	0.000110699	0.0180034
ENSG00000213859	17	KCTD11	protein_coding	0.0929207	0.000110823	0.0180034
ENSG00000211513	19	MIR320E	miRNA	-0.164594	0.000110951	0.0180034
ENSG00000276557	7	TRBV18	TR_V_gene	0.14124	0.000111281	0.0180034
ENSG00000259623	17	RP11-156E6.1	sense_overlapping	0.113315	0.000111418	0.0180034
ENSG00000156795	8	WDYHV1	protein_coding	0.0990887	0.000112032	0.0180034
ENSG00000211947	14	IGHV3-21	IG_V_gene	0.145902	0.000113818	0.0180034
ENSG00000251179	17	TMEM92-AS1	antisense	-0.203091	0.000114293	0.0180034
ENSG00000233296	2	AC092159.2	antisense	-0.172389	0.000114297	0.0180034
ENSG00000276805	10	RP11-291L22.9	transcribed_unprocessed_pseudogene	-0.146139	0.000114311	0.0180034
ENSG00000115590	2	IL1R2	protein_coding	-0.203133	0.000114598	0.0180034
ENSG00000199733	10	RNA5SP307	rRNA	-0.15376	0.000115879	0.0180746
ENSG00000130703	20	OSBPL2	protein_coding	-0.0947741	0.000117269	0.0181618
ENSG00000160781	1	PAQR6	protein_coding	-0.172401	0.000119427	0.0181796
ENSG00000122952	10	ZWINT	protein_coding	0.155621	0.000120669	0.0181796
ENSG00000132155	3	RAF1	protein_coding	-0.131846	0.000120814	0.0181796
ENSG00000257303	12	RP11-977G19.11	antisense	0.131739	0.000123312	0.0181796
ENSG00000146826	7	C7orf43	protein_coding	-0.196317	0.000124063	0.0181796
ENSG00000250644	11	RP11-295K3.1	protein_coding	-0.184449	0.000125117	0.0181796
ENSG00000123643	5	SLC36A1	protein_coding	-0.130043	0.000125175	0.0181796
ENSG00000101158	20	NELFCD	protein_coding	0.0820542	0.000125745	0.0181796
ENSG00000089505	16	CMTM1	protein_coding	-0.193875	0.000127168	0.0181796
ENSG00000249592	4	RP11-440L14.1	antisense	-0.100224	0.0001273	0.0181796
ENSG00000267904	19	CTC-429P9.5	sense_intronic	0.0717561	0.000128854	0.0181796
ENSG00000163399	1	ATP1A1	protein_coding	0.12327	0.000128881	0.0181796
ENSG00000262714	16	RP11-44F14.8	lincRNA	-0.149119	0.000129841	0.0181796
ENSG00000211782	14	TRAV8-1	TR_V_gene	0.117707	0.000130099	0.0181796
ENSG00000196118	16	CCDC189	protein_coding	-0.133892	0.000130748	0.0181796
ENSG00000214688	10	C10orf105	protein_coding	-0.171095	0.00013128	0.0181796
ENSG00000276916	13	RP11-230F18.6	sense_intronic	-0.159446	0.000132054	0.0181796
ENSG00000169180	16	XPO6	protein_coding	-0.175498	0.000132774	0.0181796
ENSG00000142959	1	BEST4	protein_coding	-0.177937	0.00013356	0.0181796
ENSG00000153896	19	ZNF599	protein_coding	0.0845959	0.000134509	0.0181796
ENSG00000151366	11	NDUFC2	protein_coding	0.111722	0.000134867	0.0181796
ENSG00000118785	4	SPP1	protein_coding	-0.200928	0.000136004	0.0182204
ENSG00000167912	8	RP11-25K19.1	antisense	0.152881	0.000137859	0.0183562
ENSG00000248559	5	RP11-215P8.3	antisense	-0.183607	0.000141725	0.0187491
ENSG00000211637	22	IGLV4-69	IG_V_gene	0.216154	0.000142526	0.0187491
ENSG00000247345	5	RP11-266N13.2	antisense	-0.206028	0.000146298	0.0191299
ENSG00000265791	17	CTD-2349P21.10	sense_intronic	-0.106255	0.000150879	0.0196068
ENSG00000276136	12	RP11-50I19.2	lincRNA	-0.121366	0.00015183	0.0196068
ENSG00000235475	7	LINC01372	lincRNA	-0.155234	0.000152638	0.0196068
ENSG00000065413	2	ANKRD44	protein_coding	-0.0373189	0.000154377	0.0197142
ENSG00000174738	3	NR1D2	protein_coding	0.117128	0.000157054	0.0199071
ENSG00000265806	9	MIR4292	miRNA	-0.223737	0.00015842	0.0199071
ENSG00000185040	7	SPDYE16	protein_coding	-0.165355	0.000158622	0.0199071
ENSG00000186665	17	C17orf58	protein_coding	0.135828	0.000160689	0.0199172
ENSG00000111641	12	NOP2	protein_coding	0.0946158	0.000161256	0.0199172
ENSG00000147592	8	LACTB2	protein_coding	0.0663147	0.000162392	0.0199172
ENSG00000108786	17	HSD17B1	protein_coding	-0.146595	0.000163098	0.0199172
ENSG00000261866	19	AC092566.1	processed_pseudogene	-0.176025	0.000163264	0.0199172
ENSG00000261609	16	GAN	protein_coding	0.0723703	0.000165971	0.0200082
ENSG00000139977	14	NAA30	protein_coding	0.0880872	0.000165988	0.0200082
ENSG00000089220	12	PEBP1	protein_coding	0.119458	0.000166758	0.0200082
ENSG00000248019	4	FAM13A-AS1	antisense	-0.150694	0.000169285	0.0202004
ENSG00000225062	2	CATIP-AS1	processed_transcript	-0.149836	0.000171777	0.0203863
ENSG00000224397	20	SMIM25	lincRNA	-0.158298	0.000173912	0.0205282
ENSG00000170264	2	FAM161A	protein_coding	0.0991623	0.000175374	0.0205895
ENSG00000261845	17	RP13-638C3.4	antisense	-0.17573	0.000178519	0.0208466
ENSG00000204455	11	TRIM51BP	unprocessed_pseudogene	-0.168017	0.000180747	0.0209613
ENSG00000273218	19	LLNLR-246C6.1	lincRNA	-0.240646	0.000181421	0.0209613
ENSG00000260641	4	RP11-1299A16.3	antisense	-0.166617	0.000183389	0.0210092
ENSG00000134809	11	TIMM10	protein_coding	0.106899	0.000185506	0.0210092
ENSG00000164494	6	PDSS2	protein_coding	0.0789527	0.000186453	0.0210092
ENSG00000115221	2	ITGB6	protein_coding	-0.176058	0.000186464	0.0210092
ENSG00000139239	12	RPL14P1	processed_pseudogene	0.160042	0.000188502	0.0210092
ENSG00000167562	19	ZNF701	protein_coding	-0.0630758	0.000189431	0.0210092
ENSG00000267216	19	AC010642.1	protein_coding	-0.144495	0.000189504	0.0210092
ENSG00000125864	20	BFSP1	protein_coding	0.166794	0.000189604	0.0210092
ENSG00000119421	9	NDUFA8	protein_coding	0.090917	0.000191103	0.0210092
ENSG00000260314	10	MRC1	protein_coding	0.123459	0.000191457	0.0210092
ENSG00000134253	1	TRIM45	protein_coding	-0.137883	0.00019439	0.0211232
ENSG00000267541	18	MTCO2P2	processed_pseudogene	-0.218735	0.000194429	0.0211232
ENSG00000170270	14	GON7	protein_coding	0.0898915	0.000196759	0.0212704
ENSG00000145103	3	ILDR1	protein_coding	-0.242907	0.000198535	0.0213435
ENSG00000165879	10	FRAT1	protein_coding	-0.133827	0.000199389	0.0213435
ENSG00000201944	1	SNORA72	snoRNA	-0.139339	0.000204879	0.0218241
ENSG00000104883	19	PEX11G	protein_coding	0.205891	0.000207208	0.021965
ENSG00000255987	17	TOMM20P2	processed_pseudogene	0.112633	0.000209133	0.0219703
ENSG00000119535	1	CSF3R	protein_coding	-0.197395	0.000210094	0.0219703
ENSG00000235078	2	AC142528.1	antisense	-0.132791	0.000210276	0.0219703
ENSG00000244306	14	DUXAP10	transcribed_processed_pseudogene	0.191714	0.000212628	0.0220822
ENSG00000256706	12	RP5-1096D14.3	antisense	-0.171287	0.000213779	0.0220822
ENSG00000174547	11	MRPL11	protein_coding	0.11879	0.000216161	0.0220822
ENSG00000172367	11	PDZD3	protein_coding	-0.145662	0.000217402	0.0220822
ENSG00000267288	17	RP13-890H12.2	antisense	-0.164414	0.00021752	0.0220822
ENSG00000257613	12	LINC01481	lincRNA	-0.148715	0.000218538	0.0220822
ENSG00000160307	21	S100B	protein_coding	0.117346	0.000218573	0.0220822
ENSG00000143194	1	MAEL	protein_coding	0.208911	0.000219436	0.0220822
ENSG00000198498	4	TMA16	protein_coding	0.0832542	0.000221858	0.0221192
ENSG00000128594	7	LRRC4	protein_coding	-0.186225	0.000222502	0.0221192
ENSG00000188542	2	DUSP28	protein_coding	-0.0589056	0.000222843	0.0221192
ENSG00000130956	9	HABP4	protein_coding	0.103657	0.000227433	0.0224726
ENSG00000165078	8	CPA6	protein_coding	-0.18234	0.000231659	0.0227871
ENSG00000165060	9	FXN	protein_coding	0.0899282	0.000233819	0.0228357
ENSG00000099901	22	RANBP1	protein_coding	0.0954702	0.000234245	0.0228357
ENSG00000270133	5	CTC-303L1.2	sense_intronic	-0.117538	0.000236658	0.0229684
ENSG00000114770	3	ABCC5	protein_coding	-0.13694	0.000238877	0.023062
ENSG00000217716	9	RPS10P3	processed_pseudogene	0.120474	0.000240495	0.023062
ENSG00000108839	17	ALOX12	protein_coding	-0.145833	0.000240791	0.023062
ENSG00000143891	2	GALM	protein_coding	0.0990336	0.000241886	0.0230658
ENSG00000255801	12	RP11-561P12.5	lincRNA	-0.232002	0.000245409	0.0230683
ENSG00000116874	1	WARS2	protein_coding	0.0808933	0.00024692	0.0230683
ENSG00000133943	14	C14orf159	protein_coding	-0.101194	0.000247527	0.0230683
ENSG00000218283	1	MORF4L1P1	processed_pseudogene	0.127168	0.000247922	0.0230683
ENSG00000223821	6	RP11-505P4.6	antisense	-0.161365	0.000248698	0.0230683
ENSG00000253008	2	MIR2355	miRNA	-0.181737	0.000250608	0.0230683
ENSG00000187742	9	SECISBP2	protein_coding	-0.0660193	0.000252085	0.0230683
ENSG00000133048	1	CHI3L1	protein_coding	-0.25199	0.000253627	0.0230683
ENSG00000276953	7	TRBV12-4	TR_V_gene	0.151696	0.000255078	0.0230683
ENSG00000100296	22	THOC5	protein_coding	-0.0920271	0.000255177	0.0230683
ENSG00000230783	2	AC009961.2	processed_pseudogene	-0.171406	0.000256347	0.0230683
ENSG00000115866	2	DARS	protein_coding	0.0853908	0.00025706	0.0230683
ENSG00000184613	12	NELL2	protein_coding	0.0955825	0.000257404	0.0230683
ENSG00000158079	9	PTPDC1	protein_coding	0.0749341	0.000258895	0.0230683
ENSG00000245573	11	BDNF-AS	antisense	0.109197	0.000259359	0.0230683
ENSG00000132522	17	GPS2	protein_coding	-0.172076	0.000260853	0.0230683
ENSG00000257335	7	MGAM	protein_coding	-0.220505	0.000262997	0.0230683
ENSG00000171793	1	CTPS1	protein_coding	0.0982848	0.000263132	0.0230683
ENSG00000196684	19	HSH2D	protein_coding	-0.13013	0.000264863	0.0230683
ENSG00000197943	16	PLCG2	protein_coding	-0.100575	0.000265083	0.0230683
ENSG00000188452	2	CERKL	protein_coding	-0.21193	0.000265103	0.0230683
ENSG00000240463	14	RPS19P3	processed_pseudogene	-0.165494	0.000265565	0.0230683
ENSG00000279494	22	RP11-494O16.4	lincRNA	-0.178262	0.000266209	0.0230683
ENSG00000181924	11	COA4	protein_coding	0.0927309	0.000270692	0.0233641
ENSG00000206888	1	RNU6-48P	snRNA	-0.156405	0.000273076	0.023477
ENSG00000172269	11	DPAGT1	protein_coding	0.0797908	0.000282804	0.0241746
ENSG00000015568	2	RGPD5	protein_coding	0.102693	0.000283404	0.0241746
ENSG00000112763	6	BTN2A1	protein_coding	-0.116298	0.000289574	0.0244327
ENSG00000278351	12	RP11-139E19.3	sense_intronic	-0.224096	0.000289687	0.0244327
ENSG00000204220	6	PFDN6	protein_coding	0.108534	0.000289786	0.0244327
ENSG00000166441	11	RPL27A	protein_coding	0.0907227	0.000290983	0.0244392
ENSG00000198954	10	KIF1BP	protein_coding	0.0762874	0.000295906	0.0247574
ENSG00000239437	3	RN7SL752P	misc_RNA	0.317493	0.000300336	0.0249382
ENSG00000283352	6	XXbac-BPGBPG55C20.4	lincRNA	-0.177136	0.000300521	0.0249382
ENSG00000239884	17	RN7SL608P	misc_RNA	-0.133998	0.000301492	0.0249382
ENSG00000234219	1	CDCA4P4	unprocessed_pseudogene	-0.189903	0.000304109	0.0250597
ENSG00000282980	17	RP11-807C20.2	processed_pseudogene	-0.142776	0.000309578	0.0254145
ENSG00000092208	14	GEMIN2	protein_coding	0.0842293	0.000311271	0.0254578
ENSG00000266017	9	MIR4477B	miRNA	-0.140975	0.000313024	0.0255056
ENSG00000170647	11	TMEM133	protein_coding	0.11849	0.000316202	0.0256688
ENSG00000260475	10	RP11-85A1.3	lincRNA	-0.176478	0.000319792	0.0257806
ENSG00000279407	19	AC007191.4	TEC	-0.12769	0.000320667	0.0257806
ENSG00000213073	6	RP11-288H12.3	transcribed_processed_pseudogene	-0.180258	0.000321121	0.0257806
ENSG00000151729	4	SLC25A4	protein_coding	0.112177	0.000323607	0.025885
ENSG00000261684	15	RP11-265N6.1	antisense	-0.184664	0.000328391	0.0260054
ENSG00000179041	8	RRS1	protein_coding	0.121275	0.000328479	0.0260054
ENSG00000164691	6	TAGAP	protein_coding	-0.0489292	0.000328685	0.0260054
ENSG00000172901	5	LVRN	protein_coding	0.15748	0.000335583	0.0261699
ENSG00000100575	14	TIMM9	protein_coding	0.109524	0.000336803	0.0261699
ENSG00000273038	10	RP11-479G22.8	lincRNA	0.11105	0.000337246	0.0261699
ENSG00000124224	20	PPP4R1L	transcribed_unprocessed_pseudogene	-0.130094	0.000338942	0.0261699
ENSG00000012822	12	CALCOCO1	protein_coding	-0.0913529	0.000339084	0.0261699
ENSG00000260563	17	RP13-516M14.1	lincRNA	-0.158435	0.00033912	0.0261699
ENSG00000264608	17	RP11-192H23.8	sense_intronic	-0.196743	0.000341164	0.0261699
ENSG00000225411	9	RP11-764K9.1	lincRNA	-0.170304	0.000341921	0.0261699
ENSG00000273682	3	RP11-427P5.3	processed_pseudogene	0.177203	0.000343402	0.0261699
ENSG00000175792	3	RUVBL1	protein_coding	0.113663	0.000343616	0.0261699
ENSG00000125780	20	TGM3	protein_coding	-0.276273	0.000344092	0.0261699
ENSG00000180730	13	SHISA2	protein_coding	0.178882	0.000345438	0.0261699
ENSG00000119121	9	TRPM6	protein_coding	-0.178124	0.000346344	0.0261699
ENSG00000256039	12	RP11-291B21.2	lincRNA	0.134683	0.0003523	0.0265282
ENSG00000162236	11	STX5	protein_coding	-0.0710831	0.00035594	0.0267102
ENSG00000124802	6	EEF1E1	protein_coding	0.119431	0.000358789	0.0268099
ENSG00000234498	12	RPL13AP20	processed_pseudogene	0.152832	0.000359724	0.0268099
ENSG00000088833	20	NSFL1C	protein_coding	-0.110352	0.000365836	0.0271727
ENSG00000221264	3	MIR1284	miRNA	-0.151508	0.000367967	0.0272383
ENSG00000102921	16	N4BP1	protein_coding	-0.0889732	0.000369724	0.0272759
ENSG00000129657	17	SEC14L1	protein_coding	-0.154438	0.000374498	0.0274627
ENSG00000274525	5	CTC-338M12.13	unprocessed_pseudogene	-0.127951	0.000376704	0.0274627
ENSG00000267270	18	PARD6G-AS1	antisense	-0.14836	0.000379015	0.0274627
ENSG00000132623	20	ANKEF1	protein_coding	0.111524	0.000379541	0.0274627
ENSG00000234160	9	RP11-613M10.6	antisense	0.157977	0.000379964	0.0274627
ENSG00000091409	2	ITGA6	protein_coding	0.092001	0.000380036	0.0274627
ENSG00000165795	14	NDRG2	protein_coding	0.100521	0.000381085	0.0274627
ENSG00000112679	6	DUSP22	protein_coding	-0.0318422	0.000382317	0.0274627
ENSG00000171865	2	RNASEH1	protein_coding	0.06396	0.000388559	0.0276929
ENSG00000229536	2	AC079776.1	lincRNA	-0.14347	0.000390113	0.0276929
ENSG00000273018	17	CTD-2303H24.2	processed_transcript	-0.102446	0.000393119	0.0276929
ENSG00000188846	3	RPL14	protein_coding	0.09884	0.000393122	0.0276929
ENSG00000271327	12	RP11-1109F11.3	lincRNA	-0.120681	0.000393453	0.0276929
ENSG00000167220	18	HDHD2	protein_coding	0.0956085	0.000394596	0.0276929
ENSG00000169567	5	HINT1	protein_coding	0.101869	0.000395795	0.0276929
ENSG00000267470	19	ZNF571-AS1	antisense	-0.107369	0.000396841	0.0276929
ENSG00000174804	11	FZD4	protein_coding	0.209416	0.000396935	0.0276929
ENSG00000071054	2	MAP4K4	protein_coding	-0.0814359	0.000398478	0.027712
ENSG00000254092	8	RP11-369E15.3	lincRNA	0.181333	0.000401022	0.0278003
ENSG00000182541	22	LIMK2	protein_coding	-0.186941	0.000404991	0.0279197
ENSG00000207756	5	MIR580	miRNA	-0.231893	0.000405533	0.0279197
ENSG00000179456	1	ZBTB18	protein_coding	-0.074295	0.000406579	0.0279197
ENSG00000254419	20	RP11-261P9.4	sense_intronic	-0.199494	0.000408375	0.0279551
ENSG00000154889	18	MPPE1	protein_coding	-0.093059	0.000411283	0.0280123
ENSG00000110042	11	DTX4	protein_coding	-0.12443	0.000413823	0.0280123
ENSG00000197208	5	SLC22A4	protein_coding	-0.159248	0.000415765	0.0280123
ENSG00000136161	13	RCBTB2	protein_coding	-0.0735744	0.000418629	0.0280123
ENSG00000230732	3	AC127904.2	sense_intronic	-0.148392	0.000418649	0.0280123
ENSG00000118200	1	CAMSAP2	protein_coding	0.104772	0.000419085	0.0280123
ENSG00000270956	2	RP11-65L3.4	antisense	-0.0947642	0.000419318	0.0280123
ENSG00000272144	5	CTD-2035E11.5	lincRNA	-0.136156	0.000419472	0.0280123
ENSG00000179889	16	PDXDC1	protein_coding	0.0737183	0.000423028	0.0281035
ENSG00000087995	17	METTL2A	protein_coding	0.0968588	0.000423413	0.0281035
ENSG00000270019	2	RP11-141B14.1	lincRNA	-0.139325	0.000429862	0.0283648
ENSG00000251396	8	LINC01301	lincRNA	-0.151176	0.000429946	0.0283648
ENSG00000204387	6	C6orf48	protein_coding	0.0945197	0.000434689	0.0285913
ENSG00000189127	5	ANKRD34B	protein_coding	-0.154597	0.000438563	0.0287595
ENSG00000250950	4	RP11-33B1.3	lincRNA	-0.169844	0.000445035	0.029012
ENSG00000204110	6	RP1-153P14.8	lincRNA	-0.0932501	0.000445108	0.029012
ENSG00000215067	17	ALOX12-AS1	antisense	-0.0779626	0.0004464	0.029012
ENSG00000164056	4	SPRY1	protein_coding	0.104326	0.000457408	0.0295143
ENSG00000255549	8	ENPP7P6	unprocessed_pseudogene	-0.230172	0.000457765	0.0295143
ENSG00000238370	12	RNU7-103P	snRNA	-0.170771	0.000462226	0.0295143
ENSG00000239203	17	AC093484.4	processed_transcript	-0.145834	0.000463062	0.0295143
ENSG00000199335	4	RNU6-204P	snRNA	-0.156358	0.000463666	0.0295143
ENSG00000163600	2	ICOS	protein_coding	0.103348	0.000465504	0.0295143
ENSG00000146281	6	PM20D2	protein_coding	0.0860504	0.000465504	0.0295143
ENSG00000260052	16	CTC-527H23.3	lincRNA	-0.163557	0.000467344	0.0295143
ENSG00000078804	20	TP53INP2	protein_coding	-0.251643	0.000468839	0.0295143
ENSG00000207991	9	MIR601	miRNA	-0.214609	0.000470276	0.0295143
ENSG00000197971	18	MBP	protein_coding	-0.0975227	0.00047113	0.0295143
ENSG00000272807	2	RP11-260M2.1	antisense	-0.123687	0.000471831	0.0295143
ENSG00000241641	16	RPS23P6	processed_pseudogene	-0.127745	0.000471847	0.0295143
ENSG00000122861	10	PLAU	protein_coding	-0.13909	0.000473308	0.0295143
ENSG00000221445	2	MIR1301	miRNA	-0.195876	0.000475944	0.0295143
ENSG00000167981	16	ZNF597	protein_coding	0.0617329	0.000476271	0.0295143
ENSG00000133805	11	AMPD3	protein_coding	-0.0901503	0.000477105	0.0295143
ENSG00000121060	17	TRIM25	protein_coding	-0.133618	0.000480004	0.0296097
ENSG00000259038	14	CTD-2325P2.4	antisense	-0.165234	0.000481557	0.0296219
ENSG00000113649	5	TCERG1	protein_coding	0.0805501	0.000484617	0.0297227
ENSG00000247315	20	ZCCHC3	protein_coding	0.0912292	0.000486723	0.0297227
ENSG00000169087	3	HSPBAP1	protein_coding	-0.0763287	0.00048728	0.0297227
ENSG00000248508	15	SRP14-AS1	lincRNA	0.0934174	0.000493253	0.0299715
ENSG00000283525	19	LLNLR-271C9.1	transcribed_unprocessed_pseudogene	-0.127082	0.000494473	0.0299715
ENSG00000111843	6	TMEM14C	protein_coding	0.069716	0.000495477	0.0299715
ENSG00000069399	19	BCL3	protein_coding	-0.19667	0.000499985	0.0301607
ENSG00000006327	16	TNFRSF12A	protein_coding	-0.131556	0.00050148	0.0301675
ENSG00000106080	7	FKBP14	protein_coding	0.0865751	0.00050389	0.0302292
ENSG00000227039	21	ITGB2-AS1	antisense	-0.156074	0.000506498	0.0303025
ENSG00000125691	17	RPL23	protein_coding	0.110816	0.000515144	0.0305886
ENSG00000117625	1	RCOR3	protein_coding	-0.0919312	0.000515339	0.0305886
ENSG00000136371	15	MTHFS	protein_coding	-0.1135	0.000519883	0.0305886
ENSG00000147586	8	MRPS28	protein_coding	0.0892883	0.000520706	0.0305886
ENSG00000147364	8	FBXO25	protein_coding	0.0743497	0.000522143	0.0305886
ENSG00000207181	1	SNORA14B	snoRNA	0.199801	0.000522446	0.0305886
ENSG00000168255	7	POLR2J3	protein_coding	-0.120194	0.000522632	0.0305886
ENSG00000268433	19	MTDHP3	processed_pseudogene	-0.170493	0.00052598	0.0305886
ENSG00000269514	12	RP11-370I10.12	lincRNA	-0.119642	0.000527986	0.0305886
ENSG00000205885	12	C1RL-AS1	antisense	-0.107216	0.000528849	0.0305886
ENSG00000273328	3	RP11-141M3.6	processed_transcript	-0.245733	0.000532643	0.0305886
ENSG00000270883	4	RP11-461L13.5	lincRNA	-0.233465	0.000534109	0.0305886
ENSG00000188785	19	ZNF548	protein_coding	0.0659492	0.000535937	0.0305886
ENSG00000137547	8	MRPL15	protein_coding	0.105146	0.000536807	0.0305886
ENSG00000178562	2	CD28	protein_coding	0.104632	0.000538185	0.0305886
ENSG00000252157	4	RNU6-479P	snRNA	-0.192784	0.000538513	0.0305886
ENSG00000239820	14	RN7SL213P	misc_RNA	-0.147414	0.000539401	0.0305886
ENSG00000170956	19	CEACAM3	protein_coding	-0.229317	0.000539918	0.0305886
ENSG00000272980	6	RP11-517H2.6	processed_transcript	-0.129715	0.000546075	0.0305886
ENSG00000124508	6	BTN2A2	protein_coding	-0.100491	0.000546146	0.0305886
ENSG00000224796	6	RPL32P1	processed_pseudogene	-0.131124	0.000546931	0.0305886
ENSG00000113916	3	BCL6	protein_coding	-0.188856	0.000547348	0.0305886
ENSG00000197635	2	DPP4	protein_coding	0.107249	0.000547989	0.0305886
ENSG00000258111	12	RP11-43D4.2	processed_pseudogene	-0.17053	0.0005487	0.0305886
ENSG00000165637	10	VDAC2	protein_coding	0.0810125	0.000549566	0.0305886
ENSG00000071462	7	WBSCR22	protein_coding	0.113274	0.000551387	0.0305886
ENSG00000106686	9	SPATA6L	protein_coding	0.114329	0.000551917	0.0305886
ENSG00000073331	4	ALPK1	protein_coding	-0.138321	0.000551979	0.0305886
ENSG00000267121	17	CTD-2020K17.1	antisense	-0.14089	0.000555093	0.0305886
ENSG00000163701	3	IL17RE	protein_coding	0.128035	0.000556363	0.0305886
ENSG00000266145	18	RHOT1P1	processed_pseudogene	-0.20735	0.000557251	0.0305886
ENSG00000145287	4	PLAC8	protein_coding	0.0944282	0.000557915	0.0305886
ENSG00000226659	10	RP11-137H2.4	antisense	-0.149141	0.000564975	0.0305886
ENSG00000206053	16	HN1L	protein_coding	0.0752386	0.000567798	0.0305886
ENSG00000242412	2	DBIL5P2	transcribed_processed_pseudogene	0.145778	0.000567953	0.0305886
ENSG00000183762	22	KREMEN1	protein_coding	-0.251115	0.000568344	0.0305886
ENSG00000181192	10	DHTKD1	protein_coding	-0.0580679	0.000568368	0.0305886
ENSG00000180228	2	PRKRA	protein_coding	0.0692621	0.000570021	0.0305886
ENSG00000237298	2	TTN-AS1	antisense	-0.102509	0.000570289	0.0305886
ENSG00000257433	12	RP1-197B17.3	antisense	-0.12355	0.000570508	0.0305886
ENSG00000207279	15	SNORD116-24	snoRNA	0.293706	0.000571076	0.0305886
ENSG00000140632	16	GLYR1	protein_coding	-0.0412924	0.000572236	0.0305886
ENSG00000243609	16	RPS2P44	processed_pseudogene	-0.204821	0.000573447	0.0305886
ENSG00000087589	20	CASS4	protein_coding	-0.127923	0.000573478	0.0305886
ENSG00000135316	6	SYNCRIP	protein_coding	0.0820354	0.000576972	0.0305886
ENSG00000188343	8	FAM92A	protein_coding	0.111497	0.000577317	0.0305886
ENSG00000110455	11	ACCS	protein_coding	-0.118374	0.000577975	0.0305886
ENSG00000070731	17	ST6GALNAC2	protein_coding	-0.17198	0.000578517	0.0305886
ENSG00000184014	11	DENND5A	protein_coding	-0.105807	0.000581228	0.0305983
ENSG00000279031	16	LA16c-360H6.1	TEC	-0.171153	0.000582053	0.0305983
ENSG00000185963	9	BICD2	protein_coding	-0.0642583	0.000583118	0.0305983
ENSG00000143603	1	KCNN3	protein_coding	0.171384	0.000584305	0.0305983
ENSG00000116679	1	IVNS1ABP	protein_coding	-0.0815952	0.000585952	0.0306111
ENSG00000196230	6	TUBB	protein_coding	0.0591344	0.000588282	0.0306241
ENSG00000108379	17	WNT3	protein_coding	-0.190235	0.000589006	0.0306241
ENSG00000139719	12	VPS33A	protein_coding	0.0612331	0.000594874	0.0308557
ENSG00000158089	2	GALNT14	protein_coding	-0.209333	0.000598412	0.0309503
ENSG00000185955	7	C7orf61	protein_coding	-0.160094	0.000599533	0.0309503
ENSG00000266365	17	RP11-51L5.3	unprocessed_pseudogene	0.212916	0.000600998	0.0309528
ENSG00000234026	10	RP11-310E22.4	antisense	-0.163524	0.000615102	0.0315248
ENSG00000254634	16	SMG1P6	unprocessed_pseudogene	-0.117654	0.000616388	0.0315248
ENSG00000240583	7	AQP1	protein_coding	-0.1892	0.000617097	0.0315248
ENSG00000265684	5	RN7SL378P	misc_RNA	0.152918	0.000617879	0.0315248
ENSG00000231770	3	TMEM44-AS1	antisense	-0.101978	0.000621344	0.0316068
ENSG00000125618	2	PAX8	protein_coding	0.192633	0.000622597	0.0316068
ENSG00000185477	4	GPRIN3	protein_coding	0.101518	0.000624258	0.0316068
ENSG00000260101	2	RP11-568N6.1	lincRNA	0.0967818	0.000625276	0.0316068
ENSG00000147601	8	TERF1	protein_coding	0.0631416	0.000630445	0.0317945
ENSG00000266245	6	MIR4644	miRNA	-0.190535	0.000638492	0.0320568
ENSG00000169231	1	THBS3	protein_coding	-0.0895644	0.000639455	0.0320568
ENSG00000270011	19	ZNF559-ZNF177	protein_coding	-0.165277	0.00064005	0.0320568
ENSG00000174206	12	C12orf66	protein_coding	0.0970989	0.000642558	0.0320712
ENSG00000236709	9	DAPK1-IT1	sense_intronic	-0.179638	0.000643274	0.0320712
ENSG00000135457	12	TFCP2	protein_coding	0.0764528	0.000652092	0.0323328
ENSG00000128692	2	EIF2S2P4	processed_pseudogene	0.121292	0.000652309	0.0323328
ENSG00000148843	10	PDCD11	protein_coding	0.0680643	0.000653999	0.0323328
ENSG00000224152	2	AC009506.1	antisense	-0.172084	0.000654443	0.0323328
ENSG00000228436	1	RP5-864K19.4	antisense	-0.127163	0.000660556	0.0325611
ENSG00000274373	12	RP13-714J12.1	lincRNA	0.186123	0.000670335	0.0329423
ENSG00000242970	8	AC068522.4	processed_pseudogene	-0.140304	0.000671307	0.0329423
ENSG00000243385	5	CTD-2110K23.1	processed_pseudogene	-0.209477	0.000674102	0.0330053
ENSG00000264964	18	RP11-888D10.3	lincRNA	-0.132275	0.000677066	0.0330762
ENSG00000274020	1	LINC01138	processed_transcript	-0.0747002	0.000678639	0.0330791
ENSG00000263331	16	CTC-508F8.1	antisense	0.217978	0.00068227	0.0331612
ENSG00000259488	15	RP11-154J22.1	antisense	-0.125469	0.00068336	0.0331612
ENSG00000268220	3	RP11-379K17.12	antisense	-0.123044	0.000691655	0.0334893
ENSG00000253519	5	AC106801.1	antisense	-0.191464	0.000695056	0.0335446
ENSG00000121406	19	ZNF549	protein_coding	0.0744908	0.000697895	0.0335446
ENSG00000247708	4	STX18-AS1	antisense	0.0559811	0.000699295	0.0335446
ENSG00000117868	7	ESYT2	protein_coding	0.0548394	0.000699433	0.0335446
ENSG00000178226	16	PRSS36	protein_coding	-0.129326	0.000702008	0.0335446
ENSG00000179934	3	CCR8	protein_coding	0.102245	0.000703281	0.0335446
ENSG00000112118	6	MCM3	protein_coding	0.0854925	0.000704199	0.0335446
ENSG00000116991	1	SIPA1L2	protein_coding	-0.144181	0.000705086	0.0335446
ENSG00000048162	5	NOP16	protein_coding	0.0913336	0.00070731	0.0335772
ENSG00000235119	9	RP11-9M16.2	lincRNA	-0.15194	0.000717437	0.0338964
ENSG00000148303	9	RPL7A	protein_coding	0.0862911	0.000717895	0.0338964
ENSG00000118600	12	TMEM5	protein_coding	0.0827142	0.00072021	0.0338964
ENSG00000241566	2	IGKV2D-24	IG_V_gene	0.186197	0.00072033	0.0338964
ENSG00000147459	8	DOCK5	protein_coding	-0.145105	0.000721974	0.0338964
ENSG00000258944	14	RP4-647C14.3	antisense	-0.13478	0.000723346	0.0338964
ENSG00000184983	22	NDUFA6	protein_coding	0.0650378	0.000729369	0.0341054
ENSG00000204427	6	ABHD16A	protein_coding	-0.0971816	0.000732424	0.0341751
ENSG00000200563	2	RNU6-640P	snRNA	-0.149981	0.000735425	0.0342419
ENSG00000276494	11	KCNQ1OT1_3	misc_RNA	-0.16208	0.000740006	0.0342541
ENSG00000188243	13	COMMD6	protein_coding	0.0868284	0.000740231	0.0342541
ENSG00000163812	3	ZDHHC3	protein_coding	-0.058994	0.000740686	0.0342541
ENSG00000105723	19	GSK3A	protein_coding	-0.138555	0.000741961	0.0342541
ENSG00000155660	7	PDIA4	protein_coding	0.11698	0.000746765	0.0343576
ENSG00000106591	7	MRPL32	protein_coding	0.0751868	0.000750363	0.0343576
ENSG00000120675	13	DNAJC15	protein_coding	0.0688537	0.000750638	0.0343576
ENSG00000127334	12	DYRK2	protein_coding	0.0873294	0.000751814	0.0343576
ENSG00000159921	9	GNE	protein_coding	0.0873649	0.000758208	0.0343576
ENSG00000116898	1	MRPS15	protein_coding	0.0872447	0.00075842	0.0343576
ENSG00000158828	1	PINK1	protein_coding	-0.168696	0.00075855	0.0343576
ENSG00000176124	13	DLEU1	protein_coding	0.0687962	0.000759292	0.0343576
ENSG00000143409	1	MINDY1	protein_coding	-0.102121	0.000759907	0.0343576
ENSG00000199024	20	MIR103A2	miRNA	-0.16605	0.000759937	0.0343576
ENSG00000141506	17	PIK3R5	protein_coding	-0.0969028	0.000761637	0.0343634
ENSG00000164946	9	FREM1	protein_coding	-0.10766	0.000766681	0.0344513
ENSG00000255163	11	HSPE1P18	processed_pseudogene	-0.137161	0.000766742	0.0344513
ENSG00000164304	6	CAGE1	protein_coding	-0.155024	0.00077018	0.0344591
ENSG00000152454	19	ZNF256	protein_coding	0.089188	0.000772035	0.0344591
ENSG00000208022	12	MIR618	miRNA	-0.177161	0.00077228	0.0344591
ENSG00000142937	1	RPS8	protein_coding	0.0800321	0.000773226	0.0344591
ENSG00000233524	13	RANP8	processed_pseudogene	0.123132	0.000780245	0.0345042
ENSG00000082516	5	GEMIN5	protein_coding	0.0639564	0.000781182	0.0345042
ENSG00000229473	13	RGS17P1	processed_pseudogene	-0.133928	0.000781874	0.0345042
ENSG00000185905	16	C16orf54	protein_coding	-0.079428	0.000783763	0.0345042
ENSG00000036448	8	MYOM2	protein_coding	0.144413	0.000786547	0.0345042
ENSG00000093183	3	SEC22C	protein_coding	0.0678195	0.000786634	0.0345042
ENSG00000205060	7	SLC35B4	protein_coding	0.0765842	0.000787761	0.0345042
ENSG00000168903	5	BTNL3	protein_coding	-0.211147	0.000792718	0.0345042
ENSG00000110107	11	PRPF19	protein_coding	0.103366	0.000793159	0.0345042
ENSG00000269887	1	RP11-477H21.2	sense_intronic	-0.136617	0.000793239	0.0345042
ENSG00000185485	3	SDHAP1	transcribed_unprocessed_pseudogene	-0.0662836	0.000793247	0.0345042
ENSG00000141448	18	GATA6	protein_coding	0.114352	0.00079535	0.0345042
ENSG00000179082	9	C9orf106	lincRNA	-0.227391	0.00079624	0.0345042
ENSG00000239653	3	PSMD6-AS2	antisense	-0.134024	0.000798652	0.0345042
ENSG00000261438	10	RP11-399O19.9	sense_overlapping	-0.095841	0.000798657	0.0345042
ENSG00000171848	2	RRM2	protein_coding	0.152487	0.000801094	0.0345042
ENSG00000197471	16	SPN	protein_coding	0.106294	0.000802101	0.0345042
ENSG00000265996	1	MIR3671	miRNA	-0.155236	0.00080268	0.0345042
ENSG00000246016	5	LINC01513	antisense	-0.183128	0.00081479	0.0349026
ENSG00000224672	2	RPL17P10	processed_pseudogene	-0.103184	0.000815145	0.0349026
ENSG00000109519	4	GRPEL1	protein_coding	0.0775435	0.000818292	0.0349045
ENSG00000151532	10	VTI1A	protein_coding	-0.0383881	0.000818386	0.0349045
ENSG00000198796	18	ALPK2	protein_coding	0.145324	0.000826636	0.0351662
ENSG00000214530	11	STARD10	protein_coding	-0.152022	0.000827743	0.0351662
ENSG00000138231	3	DBR1	protein_coding	0.0771627	0.000832381	0.0352156
ENSG00000264480	15	MIR4714	miRNA	-0.197119	0.000832775	0.0352156
ENSG00000236810	1	ELOA-AS1	antisense	-0.0927116	0.000833745	0.0352156
ENSG00000120053	10	GOT1	protein_coding	0.0851736	0.000839679	0.0353601
ENSG00000261444	16	RP11-347C12.9	unprocessed_pseudogene	-0.192487	0.000842234	0.0353601
ENSG00000261839	6	RP1-265C24.8	lincRNA	0.0844993	0.000843482	0.0353601
ENSG00000011198	3	ABHD5	protein_coding	-0.151375	0.000845242	0.0353601
ENSG00000188493	19	C19orf54	protein_coding	0.131408	0.000845262	0.0353601
ENSG00000186765	17	FSCN2	protein_coding	-0.188367	0.000849377	0.0354644
ENSG00000166326	11	TRIM44	protein_coding	0.0993457	0.000851715	0.0354872
ENSG00000135506	12	OS9	protein_coding	-0.0723622	0.000853176	0.0354872
ENSG00000079819	6	EPB41L2	protein_coding	0.0997136	0.000856466	0.0355003
ENSG00000244437	2	IGKV3-15	IG_V_gene	0.225465	0.000857011	0.0355003
ENSG00000168491	4	CCDC110	protein_coding	0.142598	0.000858613	0.0355003
ENSG00000149600	20	COMMD7	protein_coding	0.0659354	0.00086106	0.0355003
ENSG00000054277	1	OPN3	protein_coding	0.0796446	0.000861618	0.0355003
ENSG00000269119	19	HNRNPA1P52	processed_pseudogene	-0.194517	0.00086756	0.0356778
ENSG00000146592	7	CREB5	protein_coding	-0.181405	0.00087155	0.0357252
ENSG00000274600	22	RIMBP3B	protein_coding	0.152238	0.000871984	0.0357252
ENSG00000166736	11	HTR3A	protein_coding	-0.148401	0.000877829	0.0358973
ENSG00000124198	20	ARFGEF2	protein_coding	0.0825121	0.000883112	0.0360108
ENSG00000243398	3	RN7SL141P	misc_RNA	-0.120752	0.000884688	0.0360108
ENSG00000197728	12	RPS26	protein_coding	0.0853978	0.000888697	0.0360108
ENSG00000166900	11	STX3	protein_coding	-0.143969	0.000890516	0.0360108
ENSG00000229180	7	GS1-124K5.12	transcribed_unprocessed_pseudogene	-0.0649013	0.000891695	0.0360108
ENSG00000203709	1	C1orf132	lincRNA	-0.145002	0.00089246	0.0360108
ENSG00000247626	2	MARS2	protein_coding	0.0705125	0.00089391	0.0360108
ENSG00000213903	14	LTB4R	protein_coding	-0.118285	0.000894662	0.0360108
ENSG00000112715	6	VEGFA	protein_coding	-0.124846	0.000896333	0.0360108
ENSG00000147684	8	NDUFB9	protein_coding	0.0826956	0.000897096	0.0360108
ENSG00000176974	17	SHMT1	protein_coding	0.0899056	0.000904006	0.0362158
ENSG00000267416	17	CTD-2319I12.2	lincRNA	-0.154687	0.000905519	0.0362158
ENSG00000134324	2	LPIN1	protein_coding	0.0611305	0.000909322	0.0362501
ENSG00000232645	20	LINC01431	lincRNA	-0.159313	0.000909855	0.0362501
ENSG00000152782	10	PANK1	protein_coding	0.111035	0.000912864	0.0362501
ENSG00000165929	14	TC2N	protein_coding	0.0826943	0.000913221	0.0362501
ENSG00000167528	12	ZNF641	protein_coding	-0.0733083	0.000916232	0.0362501
ENSG00000140396	8	NCOA2	protein_coding	-0.0642205	0.000919227	0.0362501
ENSG00000184206	15	GOLGA6L4	protein_coding	-0.195901	0.000919858	0.0362501
ENSG00000013503	12	POLR3B	protein_coding	0.067331	0.00091997	0.0362501
ENSG00000151503	11	NCAPD3	protein_coding	0.0372531	0.000922438	0.0362501
ENSG00000277734	14	TRAC	TR_C_gene	0.120798	0.000922977	0.0362501
ENSG00000203804	1	ADAMTSL4-AS1	processed_transcript	-0.147845	0.000925639	0.0362894
ENSG00000089101	20	CFAP61	protein_coding	0.170814	0.000927867	0.0363115
ENSG00000234663	2	LINC01934	lincRNA	0.0819499	0.000932655	0.0363985
ENSG00000265929	14	MIR5195	miRNA	-0.155351	0.000933422	0.0363985
ENSG00000146677	7	AC004453.8	processed_pseudogene	0.136274	0.000941061	0.036499
ENSG00000042980	8	ADAM28	protein_coding	-0.0671398	0.000941116	0.036499
ENSG00000155755	2	TMEM237	protein_coding	0.0934874	0.000942168	0.036499
ENSG00000112029	6	FBXO5	protein_coding	0.0888389	0.000942705	0.036499
ENSG00000226243	20	RPL37AP1	processed_pseudogene	-0.105405	0.000944357	0.036499
ENSG00000282393	19	CTD-3113P16.11	lincRNA	0.150968	0.000946995	0.0365363
ENSG00000225873	3	LINC00694	protein_coding	-0.167238	0.000952075	0.0365458
ENSG00000120709	5	FAM53C	protein_coding	-0.136912	0.000952464	0.0365458
ENSG00000240535	5	CTD-2313F11.1	processed_transcript	0.121621	0.000954015	0.0365458
ENSG00000213462	7	ERV3-1	protein_coding	-0.139436	0.000955151	0.0365458
ENSG00000281912	1	LINC01144	lincRNA	-0.192518	0.000955609	0.0365458
ENSG00000275160	9	RP11-187C18.3	processed_pseudogene	0.133635	0.000959584	0.0365846
ENSG00000133028	17	SCO1	protein_coding	0.0774134	0.000959974	0.0365846
ENSG00000120071	17	KANSL1	protein_coding	-0.0812199	0.000968364	0.0367222
ENSG00000165055	7	METTL2B	protein_coding	0.0718668	0.00096858	0.0367222
ENSG00000171509	4	RXFP1	protein_coding	-0.174979	0.00096863	0.0367222
ENSG00000241860	1	RP11-34P13.13	processed_transcript	-0.165398	0.000970882	0.0367438
ENSG00000184924	2	PTRHD1	protein_coding	0.0911111	0.000974992	0.0367602
ENSG00000141098	16	GFOD2	protein_coding	-0.125599	0.000977516	0.0367602
ENSG00000134686	1	PHC2	protein_coding	-0.203552	0.000977848	0.0367602
ENSG00000197647	19	ZNF433	protein_coding	0.142221	0.000979545	0.0367602
ENSG00000235314	7	LINC00957	lincRNA	-0.109177	0.000979919	0.0367602
ENSG00000227268	10	KLLN	protein_coding	-0.13231	0.000981417	0.0367602
ENSG00000171490	16	RSL1D1	protein_coding	0.0653446	0.000984351	0.0367832
ENSG00000275527	15	CTD-3154N5.2	lincRNA	-0.229225	0.0009854	0.0367832
ENSG00000211778	14	TRAV4	TR_V_gene	0.112789	0.000991835	0.0369562
ENSG00000268583	19	CTC-453G23.8	antisense	-0.116079	0.000996432	0.0369562
ENSG00000248632	4	RP11-366M4.11	processed_pseudogene	0.100568	0.00099679	0.0369562
ENSG00000106366	7	SERPINE1	protein_coding	-0.105915	0.000999651	0.0369562
ENSG00000232869	7	TRBV29-1	TR_V_gene	0.107868	0.00100235	0.0369562
ENSG00000119514	9	GALNT12	protein_coding	0.110829	0.00100308	0.0369562
ENSG00000207967	12	MIR620	miRNA	-0.155864	0.00100464	0.0369562
ENSG00000135083	5	CCNJL	protein_coding	-0.211182	0.00100486	0.0369562
ENSG00000172840	16	PDP2	protein_coding	0.106586	0.00100527	0.0369562
ENSG00000204625	6	HCG9	lincRNA	-0.182115	0.00100771	0.0369562
ENSG00000198380	2	GFPT1	protein_coding	0.0938321	0.00100865	0.0369562
ENSG00000132518	17	GUCY2D	protein_coding	-0.103979	0.00101034	0.0369563
ENSG00000127564	16	PKMYT1	protein_coding	-0.0913383	0.00101843	0.0371382
ENSG00000234327	17	AC012146.7	processed_transcript	0.128123	0.00101872	0.0371382
ENSG00000223396	1	RP11-134G8.5	lincRNA	0.101366	0.0010226	0.0372177
ENSG00000132467	4	UTP3	protein_coding	0.0865625	0.00102535	0.0372555
ENSG00000182600	2	C2orf82	protein_coding	-0.113027	0.0010282	0.037297
ENSG00000137207	6	YIPF3	protein_coding	-0.169209	0.00103218	0.0373436
ENSG00000204519	19	ZNF551	protein_coding	0.0881684	0.00103291	0.0373436
ENSG00000245937	5	LINC01184	lincRNA	0.0748687	0.00103688	0.0374253
ENSG00000135390	12	ATP5G2	protein_coding	0.0823871	0.00104797	0.0375838
ENSG00000166821	15	PEX11A	protein_coding	0.0970341	0.00104866	0.0375838
ENSG00000257181	12	RP11-611O2.5	antisense	-0.201704	0.001049	0.0375838
ENSG00000265282	17	RP11-269G24.4	lincRNA	-0.184766	0.00105033	0.0375838
ENSG00000239672	17	NME1	protein_coding	0.104816	0.00105053	0.0375838
ENSG00000059728	2	MXD1	protein_coding	-0.147665	0.0010516	0.0375838
ENSG00000186687	5	LYRM7	protein_coding	0.0907821	0.00105375	0.0375876
ENSG00000062282	11	DGAT2	protein_coding	-0.168558	0.00105515	0.0375876
ENSG00000106571	7	GLI3	protein_coding	0.184989	0.00106299	0.0378053
ENSG00000269578	19	CTD-3222D19.5	sense_intronic	-0.143135	0.00106756	0.0379049
ENSG00000268240	19	RP11-678G14.4	lincRNA	-0.171122	0.00106926	0.0379049
ENSG00000173809	19	TDRD12	protein_coding	0.0915779	0.00107784	0.0381472
ENSG00000135953	2	MFSD9	protein_coding	0.0421176	0.00108012	0.038166
ENSG00000246339	8	EXTL3-AS1	antisense	-0.109678	0.00108418	0.0382474
ENSG00000144815	3	NXPE3	protein_coding	0.104574	0.00108888	0.0382657
ENSG00000106638	7	TBL2	protein_coding	0.0798747	0.00108967	0.0382657
ENSG00000257715	12	RP11-256L6.2	antisense	-0.144286	0.00108995	0.0382657
ENSG00000218739	2	CEBPZOS	protein_coding	0.0666031	0.00109419	0.038353
ENSG00000163428	3	LRRC58	protein_coding	0.0936232	0.00109796	0.038405
ENSG00000055950	10	MRPL43	protein_coding	0.0811473	0.00109919	0.038405
ENSG00000272911	17	RP11-74E22.6	lincRNA	-0.173857	0.00110174	0.0384325
ENSG00000257591	19	ZNF625	protein_coding	0.148478	0.00110863	0.038611
ENSG00000165181	9	C9orf84	protein_coding	-0.220011	0.00111715	0.038846
ENSG00000231856	13	RP11-327P2.5	antisense	-0.122365	0.00112011	0.0388687
ENSG00000225945	6	RP3-441A12.1	antisense	-0.154655	0.00112233	0.0388687
ENSG00000133961	14	NUMB	protein_coding	-0.12658	0.00112395	0.0388687
ENSG00000156642	15	NPTN	protein_coding	-0.0631781	0.00112625	0.0388687
ENSG00000131355	19	ADGRE3	protein_coding	-0.156029	0.00112671	0.0388687
ENSG00000249896	4	RP11-586D19.1	transcribed_unprocessed_pseudogene	0.148473	0.00113503	0.0390941
ENSG00000208018	20	MIR645	miRNA	-0.209378	0.00114439	0.0392848
ENSG00000134765	18	DSC1	protein_coding	0.0984135	0.00114465	0.0392848
ENSG00000171606	19	ZNF274	protein_coding	-0.0783407	0.0011468	0.0392848
ENSG00000164466	5	SFXN1	protein_coding	0.076201	0.00114841	0.0392848
ENSG00000239213	3	NCK1-AS1	antisense	0.10923	0.00115117	0.0392848
ENSG00000125149	16	C16orf70	protein_coding	-0.0861098	0.00115136	0.0392848
ENSG00000178385	2	PLEKHM3	protein_coding	-0.0894175	0.00116384	0.0396485
ENSG00000211592	2	IGKC	IG_C_gene	0.175856	0.00116805	0.0396942
ENSG00000236039	7	AC017060.1	lincRNA	-0.162526	0.00116937	0.0396942
ENSG00000261490	4	RP11-448G15.3	sense_overlapping	-0.10014	0.00117063	0.0396942
ENSG00000258480	14	RP11-662J14.2	lincRNA	-0.144874	0.00117325	0.0397214
ENSG00000168421	4	RHOH	protein_coding	0.0861814	0.00117554	0.0397373
ENSG00000079257	3	LXN	protein_coding	-0.0843239	0.00118308	0.0399303
ENSG00000174748	3	RPL15	protein_coding	0.0688875	0.00118662	0.0399881
ENSG00000180198	1	RCC1	protein_coding	0.0821027	0.00119391	0.0401717
ENSG00000270894	17	AC015849.13	sense_overlapping	-0.156701	0.00120321	0.0404222
ENSG00000184313	1	MROH7	protein_coding	-0.175044	0.00120567	0.0404427
ENSG00000152926	7	ZNF117	protein_coding	-0.117329	0.0012153	0.0407033
ENSG00000258810	14	RP11-219E7.1	antisense	-0.0956669	0.00121947	0.0407803
ENSG00000035664	15	DAPK2	protein_coding	-0.177346	0.00123189	0.0408974
ENSG00000135862	1	LAMC1	protein_coding	0.0902094	0.00123249	0.0408974
ENSG00000114942	2	EEF1B2	protein_coding	0.0959722	0.00123273	0.0408974
ENSG00000203876	10	ADD3-AS1	processed_transcript	-0.127258	0.00123287	0.0408974
ENSG00000234769	16	WASH4P	unprocessed_pseudogene	0.11654	0.00123329	0.0408974
ENSG00000234358	7	AC003080.4	processed_pseudogene	-0.173184	0.00123421	0.0408974
ENSG00000212402	5	SNORA74B	snoRNA	0.197158	0.00123906	0.0409961
ENSG00000255089	11	RP11-326C3.10	antisense	-0.204316	0.00124497	0.0411291
ENSG00000197054	19	ZNF763	protein_coding	-0.0936987	0.00125132	0.0411788
ENSG00000159445	1	THEM4	protein_coding	0.0730207	0.00125288	0.0411788
ENSG00000120942	1	UBIAD1	protein_coding	0.0857303	0.001254	0.0411788
ENSG00000117090	1	SLAMF1	protein_coding	0.0874454	0.00125843	0.0411788
ENSG00000164175	5	SLC45A2	protein_coding	-0.200383	0.00125859	0.0411788
ENSG00000124228	20	DDX27	protein_coding	0.0630932	0.0012596	0.0411788
ENSG00000252103	20	RNU6-917P	snRNA	-0.245976	0.00125967	0.0411788
ENSG00000100804	14	PSMB5	protein_coding	0.0791143	0.00127099	0.0412591
ENSG00000280828	7	RP11-274B21.1	unprocessed_pseudogene	-0.113294	0.00127232	0.0412591
ENSG00000196421	20	LINC00176	protein_coding	-0.121683	0.00127638	0.0412591
ENSG00000251230	4	MIR3945HG	lincRNA	-0.230105	0.00127775	0.0412591
ENSG00000198553	13	KCNRG	protein_coding	0.111106	0.00127918	0.0412591
ENSG00000250565	2	ATP6V1E2	protein_coding	0.0749638	0.00128126	0.0412591
ENSG00000149929	16	HIRIP3	protein_coding	0.0985795	0.00128144	0.0412591
ENSG00000204574	6	ABCF1	protein_coding	0.0739218	0.00128181	0.0412591
ENSG00000223519	1	KIF28P	transcribed_unitary_pseudogene	-0.120724	0.00128284	0.0412591
ENSG00000184220	3	CMSS1	protein_coding	0.0824726	0.00128587	0.0412591
ENSG00000280411	14	IGHV1-69D	IG_V_gene	0.162728	0.00128887	0.0412591
ENSG00000259677	15	RP11-493E3.1	processed_pseudogene	-0.203112	0.00128953	0.0412591
ENSG00000152315	14	KCNK13	protein_coding	0.133566	0.00129003	0.0412591
ENSG00000143878	2	RHOB	protein_coding	-0.110317	0.00129049	0.0412591
ENSG00000221909	7	FAM200A	protein_coding	0.0536209	0.00129161	0.0412591
ENSG00000258819	14	RP11-7F17.3	lincRNA	-0.196982	0.00129236	0.0412591
ENSG00000242808	3	SOX2-OT	sense_overlapping	0.155776	0.00129585	0.0412857
ENSG00000223336	13	RNU2-6P	snRNA	-0.169365	0.00129707	0.0412857
ENSG00000101361	20	NOP56	protein_coding	0.0787647	0.00129886	0.0412857
ENSG00000226891	1	LINC01359	processed_transcript	-0.162477	0.00130671	0.0414071
ENSG00000244482	19	LILRA6	protein_coding	-0.135124	0.00130726	0.0414071
ENSG00000262488	16	RP11-876N24.1	processed_pseudogene	0.116691	0.00130997	0.0414071
ENSG00000279821	5	RP11-1334A24.5	TEC	-0.161466	0.00131027	0.0414071
ENSG00000231826	2	LINC01819	lincRNA	-0.117752	0.00132408	0.0417658
ENSG00000254233	4	RP11-242J7.1	lincRNA	-0.167062	0.00132544	0.0417658
ENSG00000276698	14	RP11-468E2.10	lincRNA	-0.124513	0.00133011	0.0418523
ENSG00000239466	4	RN7SL552P	misc_RNA	-0.175183	0.0013347	0.0419366
ENSG00000169299	4	PGM2	protein_coding	-0.0787042	0.00133914	0.0419538
ENSG00000117899	15	MESDC2	protein_coding	0.0668966	0.00133977	0.0419538
ENSG00000253616	8	RP11-875O11.3	antisense	-0.170203	0.00134101	0.0419538
ENSG00000175137	1	SH3BP5L	protein_coding	-0.116303	0.00134935	0.0421543
ENSG00000258565	14	BLZF2P	unprocessed_pseudogene	-0.155929	0.00136537	0.0425442
ENSG00000105483	19	CARD8	protein_coding	-0.0977682	0.00136654	0.0425442
ENSG00000074527	12	NTN4	protein_coding	0.124301	0.00136768	0.0425442
ENSG00000279199	17	RP11-749I16.3	TEC	-0.126099	0.00137356	0.0425789
ENSG00000177383	3	MAGEF1	protein_coding	0.0943973	0.00137359	0.0425789
ENSG00000114268	3	PFKFB4	protein_coding	-0.158039	0.00137555	0.0425789
ENSG00000168496	11	FEN1	protein_coding	0.092829	0.00137659	0.0425789
ENSG00000273449	4	RP11-218F10.3	lincRNA	-0.137237	0.00140606	0.0434286
ENSG00000178935	19	ZNF552	protein_coding	-0.0689686	0.00140986	0.0434845
ENSG00000255760	12	RP11-428G5.5	lincRNA	-0.144441	0.00141342	0.043533
ENSG00000173276	21	ZBTB21	protein_coding	0.0759647	0.00141854	0.0436291
ENSG00000264814	6	MIR1273C	miRNA	-0.124375	0.00142625	0.0437601
ENSG00000279838	1	RP4-635A23.6	TEC	-0.103304	0.00142681	0.0437601
ENSG00000164011	1	ZNF691	protein_coding	0.0519422	0.00143093	0.043799
ENSG00000207174	15	SNORD116-15	snoRNA	0.294996	0.00143209	0.043799
ENSG00000113272	5	THG1L	protein_coding	0.0733255	0.00143742	0.0438085
ENSG00000173926	5	2003-03-01	protein_coding	-0.140856	0.0014376	0.0438085
ENSG00000250220	4	RP11-692D12.1	antisense	-0.134202	0.00143842	0.0438085
ENSG00000175110	3	MRPS22	protein_coding	0.0757197	0.00144329	0.0438958
ENSG00000273899	22	NOL12	protein_coding	-0.122986	0.00145741	0.0441076
ENSG00000104635	8	SLC39A14	protein_coding	0.114666	0.00145743	0.0441076
ENSG00000207701	8	MIR597	miRNA	-0.173148	0.00145828	0.0441076
ENSG00000244617	2	ASPRV1	protein_coding	-0.121659	0.0014626	0.0441076
ENSG00000264937	15	AC100830.5	antisense	-0.128316	0.00146347	0.0441076
ENSG00000113319	5	RASGRF2	protein_coding	0.0644165	0.00146406	0.0441076
ENSG00000224081	1	SLC44A3-AS1	transcribed_processed_pseudogene	-0.160737	0.0014644	0.0441076
ENSG00000058262	3	SEC61A1	protein_coding	0.0541606	0.00147111	0.0442054
ENSG00000267023	17	LRRC37A16P	transcribed_unprocessed_pseudogene	-0.168931	0.00147221	0.0442054
ENSG00000164978	9	NUDT2	protein_coding	0.0750789	0.00147372	0.0442054
ENSG00000130338	6	TULP4	protein_coding	0.0734939	0.00147691	0.0442404
ENSG00000188315	3	C3orf62	protein_coding	-0.114491	0.00148219	0.0443057
ENSG00000167005	16	NUDT21	protein_coding	0.0987115	0.00148314	0.0443057
ENSG00000261611	16	AC010547.9	protein_coding	-0.111351	0.00148914	0.0444241
ENSG00000169991	1	IFFO2	protein_coding	0.103834	0.00149508	0.0444905
ENSG00000261270	16	RP11-325K4.3	sense_intronic	-0.101339	0.00149546	0.0444905
ENSG00000230454	3	U73166.2	lincRNA	-0.169812	0.00149769	0.0444905
ENSG00000183454	16	GRIN2A	protein_coding	0.174104	0.00149952	0.0444905
ENSG00000141560	17	FN3KRP	protein_coding	0.0703661	0.00151508	0.044891
ENSG00000142396	19	ERVK3-1	protein_coding	-0.0875453	0.00151742	0.0448995
ENSG00000165923	11	AGBL2	protein_coding	-0.0831471	0.001523	0.0449946
ENSG00000132694	1	ARHGEF11	protein_coding	-0.112015	0.00152475	0.0449946
ENSG00000170509	4	HSD17B13	protein_coding	-0.128677	0.00152709	0.0450028
ENSG00000271931	6	RP11-63L7.5	antisense	-0.111644	0.00153155	0.045067
ENSG00000130520	19	LSM4	protein_coding	0.0818832	0.0015334	0.045067
ENSG00000172728	8	FUT10	protein_coding	0.0731862	0.00154158	0.0452466
ENSG00000211801	14	TRAV21	TR_V_gene	0.13955	0.00154984	0.0452974
ENSG00000226950	4	DANCR	processed_transcript	0.0683507	0.00155005	0.0452974
ENSG00000264773	1	MIR4420	miRNA	-0.146713	0.0015516	0.0452974
ENSG00000136521	3	NDUFB5	protein_coding	0.0873644	0.00155428	0.0452974
ENSG00000151135	12	TMEM263	protein_coding	0.0897618	0.00155489	0.0452974
ENSG00000222032	2	AC112721.2	lincRNA	0.140358	0.00155576	0.0452974
ENSG00000166579	17	NDEL1	protein_coding	-0.137827	0.00155824	0.0453093
ENSG00000260452	16	TPRKBP2	processed_pseudogene	-0.193148	0.00156406	0.0454182
ENSG00000127954	7	STEAP4	protein_coding	-0.167123	0.00156903	0.0455019
ENSG00000068745	3	IP6K2	protein_coding	-0.0646647	0.00157516	0.0455652
ENSG00000084110	12	HAL	protein_coding	-0.164189	0.00157851	0.0455652
ENSG00000184860	16	SDR42E1	protein_coding	0.0708714	0.00158044	0.0455652
ENSG00000271943	3	RP11-222K16.1	lincRNA	-0.14331	0.00158252	0.0455652
ENSG00000025796	6	SEC63	protein_coding	0.0632424	0.0015831	0.0455652
ENSG00000161970	17	RPL26	protein_coding	0.113283	0.00158373	0.0455652
ENSG00000170113	15	NIPA1	protein_coding	0.0951079	0.00158647	0.0455839
ENSG00000139343	12	SNRPF	protein_coding	0.0988705	0.00160648	0.0460212
ENSG00000119537	18	KDSR	protein_coding	0.0880307	0.00160771	0.0460212
ENSG00000100441	14	KHNYN	protein_coding	-0.0396544	0.00160968	0.0460212
ENSG00000204789	6	ZNF204P	processed_pseudogene	0.106685	0.00161012	0.0460212
ENSG00000277452	1	RN7SL473P	misc_RNA	-0.13114	0.00162251	0.0463146
ENSG00000178150	19	ZNF114	protein_coding	0.149968	0.00162642	0.0463185
ENSG00000278023	17	RDM1	protein_coding	-0.118751	0.00162949	0.0463185
ENSG00000183813	3	CCR4	protein_coding	0.0897249	0.0016302	0.0463185
ENSG00000178397	7	FAM220A	protein_coding	0.071388	0.00163492	0.0463185
ENSG00000139436	12	GIT2	protein_coding	-0.0711325	0.001635	0.0463185
ENSG00000208028	12	MIR616	miRNA	-0.151013	0.00163537	0.0463185
ENSG00000122707	9	RECK	protein_coding	0.0665319	0.00164713	0.0463959
ENSG00000196074	20	SYCP2	protein_coding	-0.0682361	0.001649	0.0463959
ENSG00000137054	9	POLR1E	protein_coding	0.0814649	0.00165069	0.0463959
ENSG00000275092	16	LA16c-329F2.2	sense_intronic	-0.137082	0.00165395	0.0463959
ENSG00000111913	6	FAM65B	protein_coding	-0.0776164	0.00165808	0.0463959
ENSG00000140743	16	CDR2	protein_coding	0.0732115	0.00165854	0.0463959
ENSG00000196663	14	TECPR2	protein_coding	-0.146561	0.00166057	0.0463959
ENSG00000250167	5	CTC-321K16.1	antisense	-0.209811	0.00166203	0.0463959
ENSG00000259673	15	IQCH-AS1	lincRNA	0.0732202	0.00166776	0.0463959
ENSG00000248785	4	HIGD1AP14	processed_pseudogene	-0.172538	0.00166905	0.0463959
ENSG00000170892	19	TSEN34	protein_coding	-0.0987612	0.00166949	0.0463959
ENSG00000136848	9	DAB2IP	protein_coding	0.221289	0.00166994	0.0463959
ENSG00000196683	7	TOMM7	protein_coding	0.0901383	0.00167028	0.0463959
ENSG00000137714	11	FDX1	protein_coding	0.10291	0.00167124	0.0463959
ENSG00000188001	3	TPRG1	protein_coding	0.0974195	0.00167164	0.0463959
ENSG00000100288	22	CHKB	protein_coding	-0.14808	0.00167479	0.0463959
ENSG00000156931	3	VPS8	protein_coding	-0.0828103	0.00167488	0.0463959
ENSG00000117174	1	ZNHIT6	protein_coding	0.0902274	0.00167634	0.0463959
ENSG00000201448	1	SNORA63	snoRNA	0.17787	0.00168817	0.0466184
ENSG00000207609	9	MIR491	miRNA	-0.189728	0.00168977	0.0466184
ENSG00000272489	10	RP11-182L21.5	sense_intronic	-0.163734	0.00169517	0.0466184
ENSG00000145491	5	ROPN1L	protein_coding	-0.145728	0.00169526	0.0466184
ENSG00000118596	12	SLC16A7	protein_coding	0.0833538	0.001696	0.0466184
ENSG00000176593	19	CTD-2368P22.1	processed_transcript	-0.105121	0.00169719	0.0466184
ENSG00000198920	17	KIAA0753	protein_coding	-0.0600219	0.00170712	0.0467562
ENSG00000153283	3	CD96	protein_coding	0.0847585	0.00171281	0.0467562
ENSG00000115556	2	PLCD4	protein_coding	-0.123459	0.00171306	0.0467562
ENSG00000263883	17	EEF1DP7	transcribed_processed_pseudogene	-0.135225	0.00171324	0.0467562
ENSG00000188997	11	KCTD21	protein_coding	-0.094512	0.00171596	0.0467562
ENSG00000119812	2	FAM98A	protein_coding	0.078537	0.00171922	0.0467562
ENSG00000272196	1	HIST2H2AA4	protein_coding	-0.333785	0.00172102	0.0467562
ENSG00000160654	11	CD3G	protein_coding	0.108474	0.00172195	0.0467562
ENSG00000109534	4	GAR1	protein_coding	0.0881825	0.00172397	0.0467562
ENSG00000228446	2	AC073052.1	processed_pseudogene	-0.136244	0.00172556	0.0467562
ENSG00000207375	15	SNORD116-23	snoRNA	0.233569	0.00172576	0.0467562
ENSG00000230310	19	CTD-2192J16.11	lincRNA	-0.118464	0.00172923	0.046792
ENSG00000144724	3	PTPRG	protein_coding	0.109338	0.00173366	0.0467989
ENSG00000116005	2	PCYOX1	protein_coding	0.0891957	0.00173377	0.0467989
ENSG00000118997	2	DNAH7	protein_coding	-0.176926	0.00174119	0.0469139
ENSG00000143226	1	FCGR2A	protein_coding	-0.137464	0.00174233	0.0469139
ENSG00000211724	7	TRBV6-6	TR_V_gene	0.0997806	0.00174856	0.0470239
ENSG00000240770	21	C21orf91-OT1	lincRNA	-0.127316	0.0017534	0.047096
ENSG00000182307	8	C8orf33	protein_coding	0.0723643	0.00175844	0.0471732
ENSG00000170421	12	KRT8	protein_coding	-0.142078	0.00176294	0.0472361
ENSG00000140092	14	FBLN5	protein_coding	0.0998987	0.001773	0.0474434
ENSG00000243955	6	GSTA1	protein_coding	0.146109	0.00177503	0.0474434
ENSG00000230539	7	AOAH-IT1	sense_intronic	-0.132996	0.00178437	0.0476349
ENSG00000196743	5	GM2A	protein_coding	0.0982077	0.00178954	0.0476645
ENSG00000008226	3	DLEC1	protein_coding	-0.101798	0.00178985	0.0476645
ENSG00000122406	1	RPL5	protein_coding	0.0807847	0.00179403	0.0477176
ENSG00000205352	12	PRR13	protein_coding	-0.102183	0.00179846	0.0477775
ENSG00000258441	14	LINC00641	processed_transcript	-0.0813525	0.00180073	0.0477796
ENSG00000135407	12	AVIL	protein_coding	-0.150575	0.0018118	0.048015
ENSG00000253234	22	IGLV2-5	IG_V_pseudogene	0.212438	0.0018146	0.0480308
ENSG00000241351	2	IGKV3-11	IG_V_gene	0.193289	0.00182317	0.0481991
ENSG00000270977	17	AC015849.16	lincRNA	0.136233	0.00182569	0.0482075
ENSG00000143079	1	CTTNBP2NL	protein_coding	0.105142	0.00183699	0.0484472
ENSG00000188130	22	MAPK12	protein_coding	-0.113927	0.00185591	0.0488872
ENSG00000004468	4	CD38	protein_coding	0.104207	0.00186789	0.0490515
ENSG00000116096	2	SPR	protein_coding	0.115726	0.00186985	0.0490515
ENSG00000260219	16	RP11-347C12.10	lincRNA	-0.11508	0.00187	0.0490515
ENSG00000160679	1	CHTOP	protein_coding	-0.0363568	0.00187123	0.0490515
ENSG00000174953	3	DHX36	protein_coding	0.0707463	0.00187338	0.0490515
ENSG00000272906	1	RP11-533E19.7	lincRNA	-0.116546	0.00187957	0.0491055
ENSG00000101265	20	RASSF2	protein_coding	-0.0858967	0.00188434	0.0491055
ENSG00000240790	7	AC073934.6	antisense	0.131874	0.00188691	0.0491055
ENSG00000196205	9	EEF1A1P5	processed_pseudogene	0.109127	0.00188867	0.0491055
ENSG00000164244	5	PRRC1	protein_coding	0.100958	0.00188976	0.0491055
ENSG00000227032	10	RPS2P36	processed_pseudogene	-0.125511	0.00189117	0.0491055
ENSG00000211951	14	IGHV2-26	IG_V_gene	0.139708	0.00189204	0.0491055
ENSG00000220867	6	HSPE1P26	processed_pseudogene	0.199451	0.00189343	0.0491055
ENSG00000279082	20	LINC01727	lincRNA	0.111441	0.00190273	0.0492491
ENSG00000124532	6	MRS2	protein_coding	0.0505824	0.00190613	0.0492491
ENSG00000213326	17	RPS7P11	processed_pseudogene	0.103897	0.00191198	0.0492491
ENSG00000100216	22	TOMM22	protein_coding	0.104775	0.00191237	0.0492491
ENSG00000099840	19	IZUMO4	protein_coding	-0.184972	0.00191521	0.0492491
ENSG00000233431	1	RP11-63N8.3	antisense	-0.197938	0.00191601	0.0492491
ENSG00000163625	4	WDFY3	protein_coding	-0.145348	0.00191624	0.0492491
ENSG00000057935	2	MTA3	protein_coding	0.0537432	0.00191887	0.0492491
ENSG00000267506	17	RP11-13K12.1	lincRNA	-0.151143	0.00191927	0.0492491
ENSG00000166912	15	MTMR10	protein_coding	-0.0935902	0.00192978	0.0494608
ENSG00000132376	17	INPP5K	protein_coding	-0.116841	0.00193536	0.0495204
ENSG00000142168	21	SOD1	protein_coding	0.0973372	0.00193664	0.0495204
ENSG00000239998	19	LILRA2	protein_coding	-0.113597	0.00194299	0.0495501
ENSG00000073756	1	PTGS2	protein_coding	-0.103612	0.00194392	0.0495501
ENSG00000115607	2	IL18RAP	protein_coding	-0.125035	0.00194496	0.0495501
ENSG00000154611	18	PSMA8	protein_coding	0.138632	0.00194729	0.0495501
ENSG00000174951	19	FUT1	protein_coding	-0.146633	0.00194915	0.0495501
ENSG00000275022	11	MIR6753	miRNA	-0.21067	0.0019566	0.0496373
ENSG00000236447	5	ATG10-IT1	sense_intronic	-0.211127	0.00195712	0.0496373
ENSG00000223117	3	RN7SKP296	misc_RNA	-0.216524	0.00196175	0.0496439
ENSG00000145247	4	OCIAD2	protein_coding	0.0984764	0.00196193	0.0496439
ENSG00000107614	10	TRDMT1	protein_coding	-0.0330743	0.0019774	0.0499775

## Sheet: ST7. ∆NRS_females
gene	chr	gene name	gene biotype	estimate	pval	padj
ENSG00000278156	13	TSC22D1-AS1	antisense	-0.117723	7.09607e-08	0.000817382
ENSG00000141294	17	LRRC46	protein_coding	0.163333	8.13005e-08	0.000817382
ENSG00000248568	5	KRT8P48	processed_pseudogene	0.134293	1.12293e-07	0.000817382
ENSG00000229241	3	PNPT1P1	processed_pseudogene	0.116937	3.26541e-07	0.00143949
ENSG00000260510	16	AC004381.7	antisense	-0.135716	3.29599e-07	0.00143949
ENSG00000266146	18	MIR5190	miRNA	0.145914	2.75993e-06	0.00876573
ENSG00000151500	11	THYN1	protein_coding	-0.0823118	2.80991e-06	0.00876573
ENSG00000137074	9	APTX	protein_coding	-0.0612038	3.82369e-06	0.0104372
ENSG00000137507	11	LRRC32	protein_coding	0.187513	5.3539e-06	0.0129904
ENSG00000242588	7	RP11-274B21.14	processed_transcript	0.130521	9.7064e-06	0.0210529
ENSG00000225914	6	XXbac-BPG154L12.4	antisense	0.160428	1.0605e-05	0.0210529
ENSG00000136715	2	SAP130	protein_coding	0.0765561	1.39039e-05	0.0253017
ENSG00000126226	13	PCID2	protein_coding	-0.0764204	1.57819e-05	0.0262564
ENSG00000153815	16	CMIP	protein_coding	0.166967	1.88777e-05	0.0262564
ENSG00000133627	7	ACTR3B	protein_coding	0.0626871	2.00368e-05	0.0262564
ENSG00000273218	19	LLNLR-246C6.1	lincRNA	-0.143732	2.433e-05	0.0262564
ENSG00000230082	3	PRRT3-AS1	antisense	0.104871	2.46386e-05	0.0262564
ENSG00000156976	3	EIF4A2	protein_coding	-0.0901236	2.69371e-05	0.0262564
ENSG00000116478	1	HDAC1	protein_coding	-0.0585758	2.75085e-05	0.0262564
ENSG00000153140	5	CETN3	protein_coding	-0.0967746	2.88954e-05	0.0262564
ENSG00000078487	7	ZCWPW1	protein_coding	-0.0769284	3.0699e-05	0.0262564
ENSG00000183665	8	TRMT12	protein_coding	-0.0735171	3.07048e-05	0.0262564
ENSG00000156261	21	CCT8	protein_coding	-0.069201	3.07769e-05	0.0262564
ENSG00000252652	11	Y_RNA	misc_RNA	0.167934	3.13043e-05	0.0262564
ENSG00000176401	19	EID2B	protein_coding	-0.119537	3.17342e-05	0.0262564
ENSG00000198373	16	WWP2	protein_coding	0.0942691	3.33749e-05	0.0262564
ENSG00000138381	2	ASNSD1	protein_coding	-0.0536323	3.50243e-05	0.0262564
ENSG00000272632	4	RP11-362F19.3	lincRNA	0.14411	3.60958e-05	0.0262564
ENSG00000266256	18	LINC00683	lincRNA	0.15769	3.63703e-05	0.0262564
ENSG00000141337	17	ARSG	protein_coding	0.0767954	3.67683e-05	0.0262564
ENSG00000131849	19	ZNF132	protein_coding	-0.0716992	3.8341e-05	0.0262564
ENSG00000154479	2	CCDC173	protein_coding	-0.14651	3.84761e-05	0.0262564
ENSG00000228701	10	TNKS2-AS1	antisense	-0.160444	4.10495e-05	0.0265423
ENSG00000211778	14	TRAV4	TR_V_gene	-0.0770872	4.1326e-05	0.0265423
ENSG00000101413	20	RPRD1B	protein_coding	0.0531191	4.57013e-05	0.0285137
ENSG00000234699	10	RP11-225H22.4	antisense	0.147445	5.8261e-05	0.034702
ENSG00000268659	10	RP11-310J24.3	sense_intronic	0.166119	6.06884e-05	0.034702
ENSG00000141506	17	PIK3R5	protein_coding	0.0897231	6.17211e-05	0.034702
ENSG00000140740	16	UQCRC2	protein_coding	-0.045541	6.31813e-05	0.034702
ENSG00000244731	6	C4A	protein_coding	0.162981	6.71039e-05	0.034702
ENSG00000079393	10	DUSP13	protein_coding	0.127913	6.75554e-05	0.034702
ENSG00000120903	8	CHRNA2	protein_coding	0.131595	6.77393e-05	0.034702
ENSG00000131626	11	PPFIA1	protein_coding	0.100651	6.83328e-05	0.034702
ENSG00000260805	1	RP11-61J19.5	lincRNA	-0.0942535	7.68154e-05	0.037792
ENSG00000273139	22	XXbac-B444P24.14	lincRNA	-0.133526	7.78788e-05	0.037792
ENSG00000092199	14	HNRNPC	protein_coding	-0.0569951	8.15864e-05	0.0381394
ENSG00000253537	5	PCDHGA7	protein_coding	0.162242	8.20878e-05	0.0381394
ENSG00000230305	7	AC004980.9	unprocessed_pseudogene	-0.14022	8.90791e-05	0.0405254
ENSG00000130939	1	UBE4B	protein_coding	0.0652334	9.10111e-05	0.0405594
ENSG00000113460	5	BRIX1	protein_coding	-0.0748189	9.87736e-05	0.0418751
ENSG00000106591	7	MRPL32	protein_coding	-0.0722104	0.000102077	0.0418751
ENSG00000151914	6	DST	protein_coding	0.0524741	0.00010358	0.0418751
ENSG00000148426	10	PROSER2	protein_coding	0.0823972	0.000103712	0.0418751
ENSG00000264745	18	TTC39C-AS1	antisense	-0.134359	0.000105297	0.0418751
ENSG00000259746	15	HSPE1P3	processed_pseudogene	0.144783	0.000106593	0.0418751
ENSG00000270964	15	RP11-502I4.3	lincRNA	0.104207	0.000107718	0.0418751
ENSG00000169599	2	NFU1	protein_coding	-0.0738014	0.000109304	0.0418751
ENSG00000092969	1	TGFB2	protein_coding	0.113183	0.000113204	0.0419595
ENSG00000163141	1	BNIPL	protein_coding	-0.103343	0.000113368	0.0419595
ENSG00000237296	16	SMG1P1	transcribed_unprocessed_pseudogene	0.0547776	0.000122084	0.0444325
ENSG00000274421	9	RP11-386J22.3	sense_intronic	0.147472	0.000132024	0.0472626
ENSG00000132259	11	CNGA4	protein_coding	0.125045	0.000137166	0.0479127
ENSG00000274023	6	RP11-732M18.4	sense_overlapping	0.145563	0.000138229	0.0479127

## Sheet: ST8. Selected candidate genes
Gene name	Ensembl gene id	Source	Chr	Gene biotype
ABI2	ENSG00000138443	GWAS chronic pain	2	protein_coding
ACVR2A	ENSG00000121989	GWAS back pain	2	protein_coding
ADGRB2	ENSG00000121753	GWAS chronic pain	1	protein_coding
AFF3	ENSG00000144218	GWAS chronic pain	2	protein_coding
AGAP7P	ENSG00000264204	GWAS chronic pain	10	unprocessed_pseudogene
AMIGO3	ENSG00000176020	GWAS chronic pain	3	protein_coding
ANAPC16	ENSG00000166295	other	10	protein_coding
ANAPC2	ENSG00000176248	other	9	protein_coding
ANAPC4	ENSG00000053900	GWAS chronic pain	4	protein_coding
ANTXRLP1	ENSG00000263482	GWAS chronic pain	10	unprocessed_pseudogene
AOC1	ENSG00000002726	GWAS chronic pain	7	protein_coding
APOE	ENSG00000130203	GWAS back pain	19	protein_coding
ASAP2	ENSG00000151693	GWAS chronic pain	2	protein_coding
ASB18	ENSG00000182177	GWAS chronic pain	2	protein_coding
ASCC1	ENSG00000138303	other	10	protein_coding
ASTN2	ENSG00000148219	GWAS chronic pain	9	protein_coding
AVP	ENSG00000101200	other	20	protein_coding
AVPR1A	ENSG00000166148	other	12	protein_coding
BAK1	ENSG00000030110	other	6	protein_coding
BANK1	ENSG00000153064	GWAS chronic pain	4	protein_coding
BARX1	ENSG00000131668	GWAS back pain	9	protein_coding
BBX	ENSG00000114439	GWAS chronic pain	3	protein_coding
BCAT1	ENSG00000060982	other	12	protein_coding
BCO2	ENSG00000197580	other	11	protein_coding
BDH2	ENSG00000164039	other	4	protein_coding
BDNF	ENSG00000176697	other	11	protein_coding
BDNF-AS	ENSG00000245573	GWAS chronic pain	11	antisense
BORCS7-ASMT	ENSG00000270316	GWAS back pain	10	protein_coding
BSN	ENSG00000164061	GWAS back pain	3	protein_coding
BTN2A2	ENSG00000124508	GWAS chronic pain	6	protein_coding
C17orf112	ENSG00000227011	other	17	lincRNA
C1orf185	ENSG00000204006	other	1	protein_coding
C20orf78	ENSG00000149443	other	20	sense_overlapping
C5orf30	ENSG00000181751	other	5	protein_coding
C8orf34	ENSG00000165084	GWAS back pain	8	protein_coding
CA10	ENSG00000154975	GWAS chronic pain	17	protein_coding
CAMKV	ENSG00000164076	GWAS chronic pain	3	protein_coding
CASR	ENSG00000036828	GWAS chronic pain	3	protein_coding
CCDC26	ENSG00000229140	GWAS back pain	8	lincRNA
CD226	ENSG00000150637	GWAS chronic pain	18	protein_coding
CD79B	ENSG00000007312	GWAS back pain	17	protein_coding
CDC5L	ENSG00000096401	GWAS back pain	6	protein_coding
CDH23	ENSG00000107736	other	10	protein_coding
CDH6	ENSG00000113361	other	5	protein_coding
CDKN2C	ENSG00000123080	other	1	protein_coding
CDON	ENSG00000064309	GWAS chronic pain	11	protein_coding
CELA1	ENSG00000139610	GWAS back pain	12	protein_coding
CELF4	ENSG00000101489	GWAS back pain	18	protein_coding
CEP120	ENSG00000168944	GWAS chronic pain	5	protein_coding
CHST3	ENSG00000122863	GWAS back pain	10	protein_coding
CLIC3	ENSG00000169583	other	9	protein_coding
COL11A1	ENSG00000060718	GWAS back pain	1	protein_coding
COL27A1	ENSG00000196739	GWAS chronic pain	9	protein_coding
COLGALT2	ENSG00000198756	GWAS back pain	1	protein_coding
COMT	ENSG00000093010	other	22	protein_coding
COX11	ENSG00000166260	other	17	protein_coding
CPS1	ENSG00000021826	GWAS chronic pain	2	protein_coding
CRNKL1	ENSG00000101343	other	20	protein_coding
CRY1	ENSG00000008405	GWAS chronic pain	12	protein_coding
CTNNA2	ENSG00000066032	GWAS chronic pain	2	protein_coding
CX3CR1	ENSG00000168329	other	3	protein_coding
DAPP1	ENSG00000070190	other	4	protein_coding
DCC	ENSG00000187323	GWAS back pain, GWAS chronic pain	18	protein_coding
DDIT4	ENSG00000168209	other	10	protein_coding
DDIT4L	ENSG00000145358	other	4	protein_coding
DDX20	ENSG00000064703	GWAS chronic pain	1	protein_coding
DDX6P2	ENSG00000277914	GWAS back pain	13	processed_pseudogene
DIP2B	ENSG00000066084	GWAS chronic pain	12	protein_coding
DIS3L2	ENSG00000144535	other	2	protein_coding
DLG2	ENSG00000150672	GWAS LBP and MC	11	protein_coding
DMRTA2	ENSG00000142700	other	1	protein_coding
DNAJB12	ENSG00000148719	other	10	protein_coding
DNAJB14	ENSG00000164031	other	4	protein_coding
DNLZ	ENSG00000213221	other	9	protein_coding
DPP7	ENSG00000176978	other	9	protein_coding
DPYD	ENSG00000188641	GWAS chronic pain	1	protein_coding
DRD1	ENSG00000184845	other	5	protein_coding
DRD3	ENSG00000151577	other	3	protein_coding
DRD5	ENSG00000169676	other	4	protein_coding
DRG1	ENSG00000185721	other	22	protein_coding
DTD1	ENSG00000125821	other	20	protein_coding
DYNC1I1	ENSG00000158560	GWAS chronic pain	7	protein_coding
ECM1	ENSG00000143369	GWAS chronic pain	1	protein_coding
EFNA5	ENSG00000184349	other	5	protein_coding
EFNB2	ENSG00000125266	other	13	protein_coding
EGFR	ENSG00000146648	other	7	protein_coding
EIF2AK1	ENSG00000086232	other	7	protein_coding
EIF4E3	ENSG00000163412	GWAS back pain	3	protein_coding
ELAC1	ENSG00000141642	other	18	protein_coding
EMCN	ENSG00000164035	other	4	protein_coding
ENPP7P9	ENSG00000250476	GWAS chronic pain	4	processed_pseudogene
ERICD	ENSG00000280303	GWAS chronic pain	8	lincRNA
EXD3	ENSG00000187609	GWAS back pain, GWAS chronic pain	9	protein_coding
EYA4	ENSG00000112319	GWAS chronic pain	6	protein_coding
FAF1	ENSG00000185104	GWAS chronic pain	1	protein_coding
FAF2	ENSG00000113194	GWAS chronic pain	5	protein_coding
FALEC	ENSG00000228126	GWAS chronic pain	1	lincRNA
FAM120A	ENSG00000048828	GWAS chronic pain	9	protein_coding
FAM120AOS	ENSG00000188938	GWAS chronic pain	9	protein_coding
FAM53A	ENSG00000174137	GWAS back pain	4	protein_coding
FERD3L	ENSG00000146618	GWAS back pain	7	protein_coding
FGF18	ENSG00000156427	GWAS back pain, GWAS chronic pain	5	protein_coding
FGF23	ENSG00000118972	GWAS chronic pain	12	protein_coding
FGF6	ENSG00000111241	GWAS chronic pain	12	protein_coding
FGFR3	ENSG00000068078	GWAS back pain	4	protein_coding
FHL5	ENSG00000112214	GWAS chronic pain	6	protein_coding
FOXA3	ENSG00000170608	GWAS back pain	19	protein_coding
FOXP2	ENSG00000128573	GWAS chronic pain	7	protein_coding
FTLP15	ENSG00000233952	GWAS back pain	7	processed_pseudogene
GABRB2	ENSG00000145864	GWAS chronic pain	5	protein_coding
GCH1	ENSG00000131979	other	14	protein_coding
GDF5	ENSG00000125965	GWAS back pain, GWAS chronic pain	20	protein_coding
GFPT1	ENSG00000198380	GWAS back pain	2	protein_coding
GH1	ENSG00000259384	GWAS back pain	17	protein_coding
GLIS3	ENSG00000107249	GWAS chronic pain	9	protein_coding
GMPPB	ENSG00000173540	GWAS chronic pain	3	protein_coding
GPR149	ENSG00000174948	GWAS chronic pain	3	protein_coding
GPX6	ENSG00000198704	GWAS chronic pain	6	protein_coding
GPX7	ENSG00000116157	GWAS chronic pain	1	protein_coding
GRIN2B	ENSG00000273079	other	12	protein_coding
GSDMC	ENSG00000147697	other	8	protein_coding
H2AFZ	ENSG00000164032	other	4	protein_coding
HMGB1	ENSG00000189403	other	13	protein_coding
HPRT1P2	ENSG00000250587	GWAS back pain	5	processed_pseudogene
HSD17B12	ENSG00000149084	GWAS chronic pain	11	protein_coding
HTR2A	ENSG00000102468	other	13	protein_coding
HTRA1	ENSG00000166033	GWAS back pain	10	protein_coding
IGFBP3	ENSG00000146674	GWAS back pain	7	protein_coding
IGSF11	ENSG00000144847	GWAS back pain	3	protein_coding
IL10	ENSG00000136634	other	1	protein_coding
IL18	ENSG00000150782	other	11	protein_coding
IL1B	ENSG00000125538	other	2	protein_coding
IL6	ENSG00000136244	other	7	protein_coding
INSM1	ENSG00000173404	other	20	protein_coding
IP6K3	ENSG00000161896	GWAS chronic pain	6	protein_coding
IQGAP3	ENSG00000183856	GWAS chronic pain	1	protein_coding
IRF2BP1	ENSG00000170604	GWAS back pain	19	protein_coding
ITPK1	ENSG00000100605	GWAS chronic pain	14	protein_coding
ITPR3	ENSG00000096433	GWAS chronic pain	6	protein_coding
JAKMIP3	ENSG00000188385	GWAS back pain	10	protein_coding
KAZN	ENSG00000189337	GWAS chronic pain	1	protein_coding
KCND3	ENSG00000171385	GWAS chronic pain	1	protein_coding
KCNG1	ENSG00000026559	GWAS back pain	20	protein_coding
KCNG2	ENSG00000178342	GWAS back pain	18	protein_coding
KDM4F	ENSG00000255855	GWAS chronic pain	11	protein_coding
KIF12	ENSG00000136883	GWAS chronic pain	9	protein_coding
KIF2B	ENSG00000141200	other	17	protein_coding
KNDC1	ENSG00000171798	GWAS chronic pain	10	protein_coding
LACTB2-AS1	ENSG00000246366	other	8	antisense
LARP4	ENSG00000161813	GWAS chronic pain	12	protein_coding
LEMD2	ENSG00000161904	GWAS chronic pain	6	protein_coding
LIF	ENSG00000128342	other	22	protein_coding
LINC00558	ENSG00000261517	GWAS chronic pain	13	lincRNA
LINC00670	ENSG00000179136	GWAS chronic pain	17	lincRNA
LINC00971	ENSG00000242641	GWAS chronic pain	3	lincRNA
LINC01007	ENSG00000233123	other	7	lincRNA
LINC01016	ENSG00000249346	GWAS chronic pain	6	lincRNA
LINC01065	ENSG00000237092	GWAS chronic pain	13	lincRNA
LINC01247	ENSG00000227007	GWAS chronic pain	2	lincRNA
LINC01347	ENSG00000231512	GWAS chronic pain	1	lincRNA
LINC01478	ENSG00000267337	GWAS chronic pain	18	lincRNA
LINC01765	ENSG00000233730	GWAS chronic pain	1	lincRNA
LINC01872	ENSG00000268318	GWAS back pain	19	lincRNA
LINC01982	ENSG00000263317	GWAS chronic pain	17	lincRNA
LINC02065	ENSG00000248846	GWAS chronic pain	5	lincRNA
LRP1	ENSG00000123384	GWAS chronic pain	12	protein_coding
LRRC26	ENSG00000184709	other	9	protein_coding
MAML3	ENSG00000196782	GWAS chronic pain	4	protein_coding
MAP2K4	ENSG00000065559	GWAS chronic pain	17	protein_coding
MAPK4	ENSG00000141639	other	18	protein_coding
MAPK6	ENSG00000069956	GWAS chronic pain	15	protein_coding
MAPT-AS1	ENSG00000264589	GWAS chronic pain	17	antisense
MC1R	ENSG00000258839	other	16	protein_coding
MCU	ENSG00000156026	other	10	protein_coding
ME2	ENSG00000082212	other	18	protein_coding
MEF2D	ENSG00000116604	GWAS chronic pain	1	protein_coding
MEX3C	ENSG00000176624	other	18	protein_coding
MFSD4BP1	ENSG00000250827	GWAS back pain	5	processed_pseudogene
MGMT	ENSG00000170430	GWAS LBP and MC	10	protein_coding
MICU1	ENSG00000107745	other	10	protein_coding
MIPOL1	ENSG00000151338	GWAS back pain	14	protein_coding
MIR129-2	ENSG00000199077	GWAS chronic pain	11	miRNA
MIR1302-7	ENSG00000221768	GWAS chronic pain	8	miRNA
MIR181A1HG	ENSG00000229989	GWAS back pain	1	lincRNA
MIR4291	ENSG00000265347	GWAS back pain	9	miRNA
MIR4318	ENSG00000266530	GWAS back pain	18	miRNA
MIR4719	ENSG00000266426	GWAS chronic pain	16	miRNA
MKRN1	ENSG00000133606	GWAS back pain	7	protein_coding
MKX	ENSG00000150051	GWAS back pain	10	protein_coding
MLLT10	ENSG00000078403	GWAS chronic pain	10	protein_coding
MLN	ENSG00000096395	GWAS chronic pain	6	protein_coding
MMD2	ENSG00000136297	other	7	protein_coding
MME	ENSG00000196549	GWAS back pain	3	protein_coding
MME-AS1	ENSG00000240666	GWAS back pain	3	antisense
MON1B	ENSG00000103111	GWAS chronic pain	16	protein_coding
MRAS	ENSG00000158186	other	3	protein_coding
MRO	ENSG00000134042	other	18	protein_coding
MRPS21	ENSG00000266472	GWAS chronic pain	1	protein_coding
MSL3P1	ENSG00000224287	GWAS chronic pain	2	transcribed_processed_pseudogene
MTRF1LP2	ENSG00000224110	GWAS back pain	8	processed_pseudogene
MYC	ENSG00000136997	other	8	protein_coding
NAA15	ENSG00000164134	GWAS back pain	4	protein_coding
NAA20	ENSG00000173418	other	20	protein_coding
NCAM1	ENSG00000149294	GWAS back pain	11	protein_coding
NDUFB5P1	ENSG00000251025	GWAS chronic pain	4	processed_pseudogene
NGF	ENSG00000134259	other	1	protein_coding
NLRP3	ENSG00000162711	other	1	protein_coding
NMT1	ENSG00000136448	GWAS chronic pain	17	protein_coding
NNMT	ENSG00000166741	other	11	protein_coding
NOL4L	ENSG00000197183	GWAS chronic pain	20	protein_coding
NOXA1	ENSG00000188747	other	9	protein_coding
NPM1	ENSG00000181163	GWAS chronic pain	5	protein_coding
NRG1	ENSG00000157168	other	8	protein_coding
NSMF	ENSG00000165802	other	9	protein_coding
NUDT12	ENSG00000112874	GWAS back pain	5	protein_coding
NUMB	ENSG00000133961	GWAS chronic pain	14	protein_coding
OIT3	ENSG00000138315	other	10	protein_coding
OLFM3	ENSG00000118733	GWAS back pain	1	protein_coding
OPRK1	ENSG00000082556	GWAS LBP and MC	8	protein_coding
OPRM1	ENSG00000112038	other	6	protein_coding
OR2E1P	ENSG00000219262	GWAS chronic pain	6	unprocessed_pseudogene
OR52B2	ENSG00000255307	GWAS chronic pain	11	protein_coding
OR52W1	ENSG00000175485	GWAS chronic pain	11	protein_coding
OTOR	ENSG00000125879	other	20	protein_coding
OXT	ENSG00000101405	other	20	protein_coding
P2RX7	ENSG00000089041	other	12	protein_coding
P4HA1	ENSG00000122884	other	10	protein_coding
PCDH8	ENSG00000136099	other	13	protein_coding
PHACTR1	ENSG00000112137	GWAS chronic pain	6	protein_coding
PIH1D2	ENSG00000150773	other	11	protein_coding
PLA2G12B	ENSG00000138308	other	10	protein_coding
PLCG2	ENSG00000197943	GWAS chronic pain	16	protein_coding
PLEKHA1	ENSG00000107679	GWAS chronic pain	10	protein_coding
PLET1	ENSG00000188771	other	11	protein_coding
POU5F1B	ENSG00000212993	other	8	protein_coding
PPCDC	ENSG00000138621	GWAS chronic pain	15	protein_coding
PPP3CA	ENSG00000138814	other	4	protein_coding
PRC1	ENSG00000198901	GWAS chronic pain	15	protein_coding
PRDM16	ENSG00000142611	GWAS chronic pain	1	protein_coding
PREX2	ENSG00000046889	other	8	protein_coding
PRKCQ	ENSG00000065675	GWAS chronic pain	10	protein_coding
PRLR	ENSG00000113494	other	5	protein_coding
PSAP	ENSG00000197746	other	10	protein_coding
PTK2	ENSG00000169398	GWAS chronic pain	8	protein_coding
PTPRD	ENSG00000153707	GWAS LBP and MC	9	protein_coding
PTS	ENSG00000150787	other	11	protein_coding
RASSF10	ENSG00000189431	GWAS back pain	11	protein_coding
RIN2	ENSG00000132669	other	20	protein_coding
RNA5SP173	ENSG00000201727	GWAS chronic pain	4	rRNA
RNF123	ENSG00000164068	GWAS chronic pain	3	protein_coding
RNU4-69P	ENSG00000222609	GWAS chronic pain	5	snRNA
RNU6-273P	ENSG00000252746	GWAS back pain	14	snRNA
RNU6-334P	ENSG00000252881	GWAS chronic pain	5	snRNA
RP11-136H13.2	ENSG00000250118	other	5	processed_pseudogene
RP11-729L2.2	ENSG00000267699	other	18	protein_coding
RPL19P11	ENSG00000241668	GWAS back pain	5	processed_pseudogene
RPL23AP44	ENSG00000244088	GWAS chronic pain	5	processed_pseudogene
RPS17P11	ENSG00000244621	GWAS back pain	5	processed_pseudogene
RPSAP1	ENSG00000228820	GWAS back pain	20	processed_pseudogene
SCIN	ENSG00000006747	GWAS LBP and MC	7	protein_coding
SCP2D1	ENSG00000132631	other	20	protein_coding
SDHD	ENSG00000204370	other	11	protein_coding
SDK1	ENSG00000146555	GWAS chronic pain	7	protein_coding
SEC23B	ENSG00000101310	other	20	protein_coding
SEMA3F	ENSG00000001617	GWAS chronic pain	3	protein_coding
SERPINA1	ENSG00000197249	GWAS back pain	14	protein_coding
SETP7	ENSG00000257444	GWAS chronic pain	12	processed_pseudogene
SIGLECL1	ENSG00000179213	GWAS back pain	19	protein_coding
SLBP	ENSG00000163950	GWAS back pain	4	protein_coding
SLC10A7	ENSG00000120519	other	4	protein_coding
SLC13A1	ENSG00000081800	GWAS back pain	7	protein_coding
SLC24A3	ENSG00000185052	GWAS chronic pain	20	protein_coding
SLC25A13	ENSG00000004864	GWAS chronic pain	7	protein_coding
SLC25A21	ENSG00000183032	GWAS back pain	14	protein_coding
SLC29A4	ENSG00000164638	other	7	protein_coding
SLC39A8	ENSG00000138821	GWAS back pain, GWAS chronic pain	4	protein_coding
SLC44A2	ENSG00000129353	GWAS chronic pain	19	protein_coding
SLC6A4	ENSG00000108576	other	17	protein_coding
SLC9B1	ENSG00000164037	other	4	protein_coding
SLC9B2	ENSG00000164038	other	4	protein_coding
SMAD3	ENSG00000166949	GWAS back pain	15	protein_coding
SMAD4	ENSG00000141646	other	18	protein_coding
SNRPC	ENSG00000124562	GWAS chronic pain	6	protein_coding
SNX13	ENSG00000071189	GWAS chronic pain	7	protein_coding
SORCS3	ENSG00000156395	GWAS chronic pain	10	protein_coding
SOX11	ENSG00000176887	GWAS chronic pain	2	protein_coding
SOX5	ENSG00000134532	GWAS back pain, GWAS chronic pain	12	protein_coding
SOX6	ENSG00000110693	GWAS chronic pain	11	protein_coding
SP4	ENSG00000105866	GWAS chronic pain	7	protein_coding
SPOCK2	ENSG00000107742	GWAS back pain	10	protein_coding
SPON2	ENSG00000159674	GWAS back pain	4	protein_coding
SRRM1P2	ENSG00000242195	GWAS chronic pain	3	processed_pseudogene
SRSF8	ENSG00000263465	GWAS chronic pain	11	protein_coding
SSNA1	ENSG00000176101	other	9	protein_coding
STAG1	ENSG00000118007	GWAS chronic pain	3	protein_coding
STXBP4	ENSG00000166263	other	17	protein_coding
SULF1	ENSG00000137573	other	8	protein_coding
SUPT3H	ENSG00000196284	GWAS back pain	6	protein_coding
TCTA	ENSG00000145022	GWAS back pain	3	protein_coding
TEX12	ENSG00000150783	other	11	protein_coding
TGFA	ENSG00000163235	GWAS back pain	2	protein_coding
TIMM8B	ENSG00000150779	other	11	protein_coding
TLR4	ENSG00000136869	other	9	protein_coding
TMED11P	ENSG00000215367	GWAS back pain	4	transcribed_unitary_pseudogene
TMEM210	ENSG00000185863	other	9	protein_coding
TMEM75	ENSG00000280055	other	8	TEC
TMPRSS5	ENSG00000166682	other	11	protein_coding
TNRC18	ENSG00000182095	other	7	protein_coding
TNXB	ENSG00000168477	GWAS back pain	6	protein_coding
TOM1L1	ENSG00000141198	other	17	protein_coding
TOR4A	ENSG00000198113	other	9	protein_coding
TRAIP	ENSG00000183763	GWAS chronic pain	3	protein_coding
TRAM1	ENSG00000067167	other	8	protein_coding
TRPA1	ENSG00000104321	other	8	protein_coding
TRPM8	ENSG00000144481	GWAS chronic pain	2	protein_coding
TTC12	ENSG00000149292	other	11	protein_coding
TXNL1P1	ENSG00000231879	GWAS back pain	13	processed_pseudogene
U6	ENSG00000278757	GWAS back pain	1	snRNA
UBA7	ENSG00000182179	GWAS chronic pain	3	protein_coding
UBE2D3	ENSG00000109332	other	4	protein_coding
UQCC2	ENSG00000137288	other	6	protein_coding
UTRN	ENSG00000152818	GWAS chronic pain	6	protein_coding
VPS33B	ENSG00000184056	GWAS chronic pain	15	protein_coding
WDR70	ENSG00000082068	GWAS chronic pain	5	protein_coding
WWP2	ENSG00000198373	GWAS chronic pain	16	protein_coding
XKR4	ENSG00000206579	GWAS LBP and MC	8	protein_coding
XKR9	ENSG00000221947	other	8	protein_coding
ZCCHC4	ENSG00000168228	GWAS chronic pain	4	protein_coding
ZNF184	ENSG00000096654	GWAS LBP and MC	6	protein_coding
ZNF646P1	ENSG00000274316	GWAS chronic pain	13	unprocessed_pseudogene

## Sheet: ST9. Correlations to candidates
Ensembl gene id	Gene name	Estimate	P-value	FDR	Gene biotype	Source	Source - PUBMEDID	STUDY
∆NRS, correlations of significant difference between males and females
ENSG00000181163	NPM1	0.16	5e-05	0.025	protein coding	GWAS chronic pain	33830993	Sex-stratified genome-wide association study of multisite chronic pain in UK Biobank.
ENSG00000197943	PLCG2	-0.13	8.9e-05	0.028	protein coding	GWAS chronic pain	33331911	An association between chronic widespread pain and the gut microbiome.
ENSG00000198373	WWP2	-0.14	0.00027	0.031	protein coding	GWAS chronic pain	32587327	Analysis of genetically independent phenotypes identifies shared genetic factors associated with chronic musculoskeletal pain conditions.
ENSG00000266472	MRPS21	0.13	0.00025	0.031	protein coding	GWAS chronic pain	33830993	Sex-stratified genome-wide association study of multisite chronic pain in UK Biobank.
ENSG00000189337	KAZN	-0.23	0.00059	0.035	protein coding	GWAS chronic pain	33331911, 33685280	An association between chronic widespread pain and the gut microbiome., Genome-wide association study identifies candidate loci associated with chronic pain and postherpetic neuralgia.
ENSG00000228126	FALEC	0.22	0.00069	0.037	lincRNA	GWAS chronic pain	31194737, 33830993	Genome-wide association study of multisite chronic pain in UK Biobank., Sex-stratified genome-wide association study of multisite chronic pain in UK Biobank.
ENSG00000150783	TEX12	-0.2	0.001	0.044	protein coding	other
ENSG00000196549	MME	-0.24	0.0011	0.044	protein coding	GWAS back pain	34594039	A cross-population atlas of genetic associations for 220 human phenotypes.
ENSG00000163235	TGFA	-0.23	0.0012	0.045	protein coding	GWAS back pain	35110524	Rare SLC13A1 variants associate with intervertebral disc disorder highlighting role of sulfate in disc pathology.
ENSG00000185721	DRG1	0.09	0.0017	0.049	protein coding	other
ENSG00000197249	SERPINA1	-0.23	0.0019	0.051	protein coding	GWAS back pain	35110524	Rare SLC13A1 variants associate with intervertebral disc disorder highlighting role of sulfate in disc pathology.
ENSG00000129353	SLC44A2	-0.17	0.002	0.052	protein coding	GWAS chronic pain	37219871	Genetic risk shared across 24 chronic pain conditions: identification and characterization with genomic structural equation modeling.
ENSG00000196782	MAML3	-0.14	0.0032	0.063	protein coding	GWAS chronic pain	31194737	Genome-wide association study of multisite chronic pain in UK Biobank.
ENSG00000133961	NUMB	-0.16	0.005	0.077	protein coding	GWAS chronic pain	31194737, 33830993	Genome-wide association study of multisite chronic pain in UK Biobank., Sex-stratified genome-wide association study of multisite chronic pain in UK Biobank.
ENSG00000112137	PHACTR1	-0.15	0.0053	0.079	protein coding	GWAS chronic pain	38965376	Principled distillation of UK Biobank phenotype data reveals underlying structure in human variation.
ENSG00000071189	SNX13	-0.086	0.0057	0.082	protein coding	GWAS chronic pain	33331911	An association between chronic widespread pain and the gut microbiome.
ENSG00000198380	GFPT1	0.093	0.0066	0.087	protein coding	GWAS back pain	35110524	Rare SLC13A1 variants associate with intervertebral disc disorder highlighting role of sulfate in disc pathology.
ENSG00000107745	MICU1	-0.096	0.0069	0.089	protein coding	other
ENSG00000082068	WDR70	0.069	0.0079	0.094	protein coding	GWAS chronic pain	33331911	An association between chronic widespread pain and the gut microbiome.
ENSG00000139610	CELA1	0.14	0.0087	0.099	protein coding	GWAS back pain	34594039	A cross-population atlas of genetic associations for 220 human phenotypes.
ENSG00000096654	ZNF184	0.086	0.0089	0.1	protein coding	GWAS LBP and MC	30808802	Genome-wide meta-analysis identifies genetic locus on chromosome 9 associated with Modic changes
∆NRS correlation in males
ENSG00000136244	IL6	0.18	2.2e-05	0.0089	protein coding	other
ENSG00000245573	BDNF-AS	0.11	0.00026	0.023	antisense	GWAS chronic pain	33685280	Genome-wide association study identifies candidate loci associated with chronic pain and postherpetic neuralgia.
ENSG00000197943	PLCG2	-0.1	0.00027	0.023	protein coding	GWAS chronic pain	33331911	An association between chronic widespread pain and the gut microbiome.
ENSG00000124508	BTN2A2	-0.1	0.00055	0.031	protein coding	GWAS chronic pain	38965376	Principled distillation of UK Biobank phenotype data reveals underlying structure in human variation.
ENSG00000198380	GFPT1	0.094	0.001	0.037	protein coding	GWAS back pain	35110524	Rare SLC13A1 variants associate with intervertebral disc disorder highlighting role of sulfate in disc pathology.
ENSG00000133961	NUMB	-0.13	0.0011	0.039	protein coding	GWAS chronic pain	31194737, 33830993	Genome-wide association study of multisite chronic pain in UK Biobank., Sex-stratified genome-wide association study of multisite chronic pain in UK Biobank.
ENSG00000181163	NPM1	0.1	0.0021	0.051	protein coding	GWAS chronic pain	33830993	Sex-stratified genome-wide association study of multisite chronic pain in UK Biobank.
ENSG00000196549	MME	-0.19	0.0028	0.058	protein coding	GWAS back pain	34594039	A cross-population atlas of genetic associations for 220 human phenotypes.
ENSG00000107679	PLEKHA1	0.071	0.0029	0.059	protein coding	GWAS chronic pain	38965376	Principled distillation of UK Biobank phenotype data reveals underlying structure in human variation.
ENSG00000163235	TGFA	-0.15	0.003	0.059	protein coding	GWAS back pain	35110524	Rare SLC13A1 variants associate with intervertebral disc disorder highlighting role of sulfate in disc pathology.
ENSG00000168477	TNXB	-0.15	0.0037	0.065	protein coding	GWAS back pain	30747904	Insight into the genetic architecture of back pain and its risk factors from a study of 509,000 individuals.
ENSG00000266472	MRPS21	0.08	0.0039	0.066	protein coding	GWAS chronic pain	33830993	Sex-stratified genome-wide association study of multisite chronic pain in UK Biobank.
ENSG00000065675	PRKCQ	0.071	0.0054	0.074	protein coding	GWAS chronic pain	33685280	Genome-wide association study identifies candidate loci associated with chronic pain and postherpetic neuralgia.
ENSG00000164134	NAA15	0.068	0.0062	0.079	protein coding	GWAS back pain	30747904	Insight into the genetic architecture of back pain and its risk factors from a study of 509,000 individuals.
ENSG00000168329	CX3CR1	0.1	0.0067	0.082	protein coding	other
ENSG00000229140	CCDC26	0.12	0.0072	0.084	lincRNA	GWAS back pain	28223688, 30747904, 30261039, 35110524	Sequence variant at 8q24.21 associates with sciatica caused by lumbar disc herniation., Insight into the genetic architecture of back pain and its risk factors from a study of 509,000 individuals., Genome-wide meta-analysis of 158,000 individuals of European ancestry identifies three loci associated with chronic back pain., Rare SLC13A1 variants associate with intervertebral disc disorder highlig…
ENSG00000066084	DIP2B	-0.053	0.0075	0.085	protein coding	GWAS chronic pain	33331911	An association between chronic widespread pain and the gut microbiome.
ENSG00000173418	NAA20	0.068	0.0079	0.087	protein coding	other
ENSG00000105866	SP4	0.07	0.0086	0.09	protein coding	GWAS chronic pain	31194737, 33830993	Genome-wide association study of multisite chronic pain in UK Biobank., Sex-stratified genome-wide association study of multisite chronic pain in UK Biobank.
ENSG00000107736	CDH23	-0.086	0.0085	0.09	protein coding	other
∆NRS correlation in females
ENSG00000198373	WWP2	0.094	3.3e-05	0.026	protein coding	GWAS chronic pain	32587327	Analysis of genetically independent phenotypes identifies shared genetic factors associated with chronic musculoskeletal pain conditions.
ENSG00000149294	NCAM1	0.089	0.00021	0.057	protein coding	GWAS back pain	30747904	Insight into the genetic architecture of back pain and its risk factors from a study of 509,000 individuals.
ENSG00000196782	MAML3	0.098	0.00041	0.065	protein coding	GWAS chronic pain	31194737	Genome-wide association study of multisite chronic pain in UK Biobank.
ENSG00000048828	FAM120A	0.06	0.00043	0.066	protein coding	GWAS chronic pain	33830993	Sex-stratified genome-wide association study of multisite chronic pain in UK Biobank.
ENSG00000066032	CTNNA2	-0.1	0.00051	0.068	protein coding	GWAS chronic pain	31194737, 33830993	Genome-wide association study of multisite chronic pain in UK Biobank., Sex-stratified genome-wide association study of multisite chronic pain in UK Biobank.
ENSG00000181163	NPM1	-0.084	0.00059	0.073	protein coding	GWAS chronic pain	33830993	Sex-stratified genome-wide association study of multisite chronic pain in UK Biobank.
ENSG00000006747	SCIN	-0.093	0.00067	0.077	protein coding	GWAS LBP and MC	30808802	Genome-wide meta-analysis identifies genetic locus on chromosome 9 associated with Modic changes
∆RMDQ correlation in males
ENSG00000138315	OIT3	0.073	0.00041	0.057	protein coding	other
ENSG00000136244	IL6	0.071	0.00058	0.066	protein coding	other
ENSG00000139610	CELA1	0.051	0.0015	0.095	protein coding	GWAS back pain	34594039	A cross-population atlas of genetic associations for 220 human phenotypes.
ENSG00000198380	GFPT1	0.041	0.0015	0.096	protein coding	GWAS back pain	35110524	Rare SLC13A1 variants associate with intervertebral disc disorder highlighting role of sulfate in disc pathology.

## Sheet: ST10. GO
Gene ontology enrichment analysis results
			Significant pathways of particular interest
Gender differences
	1. Genes correlating significantly more positively in males than females:	https://biit.cs.ut.ee/gplink/l/yTS43hc3Rg	Adaptive immune response, T-cell receptor complex
	2. Genes correlating significantly more positively in females than males:	https://biit.cs.ut.ee/gplink/l/EYnOL8d-Ta	Inflammatory response, protein kinase activity
Males, NRS		https://biit.cs.ut.ee/gplink/l/9wkWXmrMSp	T cell receptor complex
Males, RMDQ		https://biit.cs.ut.ee/gplink/l/A4o4-RAWTJ	T cell receptor complex
Females, NRS		https://biit.cs.ut.ee/gplink/l/ryZjynjXTq	--
